# Supplementary material for: Association of relative handgrip strength on the development of diabetes mellitus in elderly Koreans
Source: PLoS One. 2024 Oct 31;19(10):e0309558. doi: 10.1371/journal.pone.0309558 (PMC11527183; doi:10.1371/journal.pone.0309558)
Supplement: S1 Data — This dataset includes all the variables recorded during the study period. (CSV) [file pone.0309558.s001.csv]

	pid	hhid	pre_diabet
0	21	2	1
1	52	5	1
2	72	7	1
3	91	9	1
4	111	11	1
5	211	21	1
6	231	23	1
7	262	26	1
8	402	40	1
9	411	41	1
10	412	41	1
11	641	64	1
12	701	70	1
13	731	73	1
14	741	74	1
15	762	76	1
16	822	82	1
17	891	89	1
18	922	92	1
19	961	96	1
20	1021	102	1
21	1022	102	1
22	1051	105	1
23	1052	105	1
24	1081	108	1
25	1111	111	1
26	1132	113	1
27	1221	122	1
28	1302	130	1
29	1371	137	1
30	1372	137	1
31	1391	139	1
32	1501	150	1
33	1502	150	1
34	1531	153	1
35	1551	155	1
36	1621	162	1
37	1661	166	1
38	1722	172	1
39	1781	178	1
40	1832	183	1
41	1881	188	1
42	2031	203	1
43	2071	207	1
44	2081	208	1
45	2141	214	1
46	2182	218	1
47	2212	221	1
48	2282	228	1
49	2322	232	1
50	2341	234	1
51	2381	238	1
52	2401	240	1
53	2431	243	1
54	2452	245	1
55	2461	246	1
56	2471	247	1
57	2512	251	1
58	2523	252	1
59	2531	253	1
60	2541	254	1
61	2641	264	1
62	2652	265	1
63	2681	268	1
64	2682	268	1
65	2751	275	1
66	2791	279	1
67	2901	290	1
68	2972	297	1
69	3002	300	1
70	3061	306	1
71	3111	311	1
72	3131	313	1
73	3151	315	1
74	3261	326	1
75	3311	331	1
76	3352	335	1
77	3441	344	1
78	3451	345	1
79	3551	355	1
80	3561	356	1
81	3572	357	1
82	3602	360	1
83	3672	367	1
84	3683	368	1
85	3701	370	1
86	3711	371	1
87	3712	371	1
88	3761	376	1
89	3801	380	1
90	3852	385	1
91	4001	400	1
92	4002	400	1
93	4022	402	1
94	4051	405	1
95	4092	409	1
96	4162	416	1
97	4351	435	1
98	4352	435	1
99	4362	436	1
100	4402	440	1
101	4412	441	1
102	4433	443	1
103	4453	445	1
104	4651	465	1
105	4732	473	1
106	4771	477	1
107	4772	477	1
108	4801	480	1
109	4821	482	1
110	4822	482	1
111	4841	484	1
112	5092	509	1
113	5131	513	1
114	5141	514	1
115	5161	516	1
116	5211	521	1
117	5252	525	1
118	5271	527	1
119	5321	532	1
120	5341	534	1
121	5472	547	1
122	5492	549	1
123	5541	554	1
124	5581	558	1
125	5711	571	1
126	5731	573	1
127	5732	573	1
128	5962	596	1
129	6002	600	1
130	6051	605	1
131	6091	609	1
132	6161	616	1
133	6181	618	1
134	6231	623	1
135	6371	637	1
136	6381	638	1
137	6391	639	1
138	6401	640	1
139	6451	645	1
140	6491	649	1
141	6582	658	1
142	6591	659	1
143	6741	674	1
144	6771	677	1
145	6822	682	1
146	6832	683	1
147	6851	685	1
148	6871	687	1
149	6882	688	1
150	6932	693	1
151	7031	703	1
152	7061	706	1
153	7111	711	1
154	7131	713	1
155	7301	730	1
156	7322	732	1
157	7361	736	1
158	7381	738	1
159	7392	739	1
160	7451	745	1
161	7452	745	1
162	7492	749	1
163	7561	756	1
164	7682	768	1
165	7771	777	1
166	7781	778	1
167	7792	779	1
168	7881	788	1
169	7892	789	1
170	7931	793	1
171	7961	796	1
172	8011	801	1
173	8251	825	1
174	8261	826	1
175	8361	836	1
176	8411	841	1
177	8412	841	1
178	8441	844	1
179	8442	844	1
180	8471	847	1
181	8491	849	1
182	8501	850	1
183	8511	851	1
184	8551	855	1
185	8581	858	1
186	8601	860	1
187	8642	864	1
188	8671	867	1
189	8702	870	1
190	8741	874	1
191	8801	880	1
192	8821	882	1
193	8872	887	1
194	8932	893	1
195	9021	902	1
196	9041	904	1
197	9133	913	1
198	9142	914	1
199	9151	915	1
200	9181	918	1
201	9233	923	1
202	9282	928	1
203	9291	929	1
204	9381	938	1
205	9391	939	1
206	9401	940	1
207	9622	962	1
208	9632	963	1
209	9642	964	1
210	9682	968	1
211	9711	971	1
212	9762	976	1
213	9781	978	1
214	9822	982	1
215	10081	1008	1
216	10242	1024	1
217	10301	1030	1
218	10311	1031	1
219	10381	1038	1
220	10392	1039	1
221	10481	1048	1
222	10531	1053	1
223	10581	1058	1
224	10721	1072	1
225	10821	1082	1
226	10862	1086	1
227	10912	1091	1
228	10921	1092	1
229	10971	1097	1
230	10992	1099	1
231	11011	1101	1
232	11021	1102	1
233	11092	1109	1
234	11102	1110	1
235	11122	1112	1
236	11201	1120	1
237	11261	1126	1
238	11282	1128	1
239	11292	1129	1
240	11311	1131	1
241	11372	1137	1
242	11461	1146	1
243	11482	1148	1
244	11671	1167	1
245	11821	1182	1
246	11831	1183	1
247	11891	1189	1
248	11931	1193	1
249	11942	1194	1
250	12031	1203	1
251	12061	1206	1
252	12212	1221	1
253	12271	1227	1
254	12332	1233	1
255	12361	1236	1
256	12381	1238	1
257	12411	1241	1
258	12431	1243	1
259	12471	1247	1
260	12541	1254	1
261	12571	1257	1
262	12582	1258	1
263	12682	1268	1
264	12731	1273	1
265	12742	1274	1
266	12801	1280	1
267	12912	1291	1
268	13051	1305	1
269	13111	1311	1
270	13131	1313	1
271	13142	1314	1
272	13171	1317	1
273	13291	1329	1
274	13371	1337	1
275	13421	1342	1
276	13431	1343	1
277	13471	1347	1
278	13482	1348	1
279	13511	1351	1
280	13571	1357	1
281	13723	1372	1
282	13821	1382	1
283	13881	1388	1
284	14091	1409	1
285	14301	1430	1
286	14522	1452	1
287	14531	1453	1
288	14991	1499	1
289	15001	1500	1
290	15072	1507	1
291	15141	1514	1
292	15211	1521	1
293	15241	1524	1
294	15381	1538	1
295	15391	1539	1
296	15421	1542	1
297	15511	1551	1
298	15571	1557	1
299	15661	1566	1
300	15681	1568	1
301	15721	1572	1
302	15792	1579	1
303	15801	1580	1
304	15822	1582	1
305	15851	1585	1
306	15881	1588	1
307	16031	1603	1
308	16091	1609	1
309	16092	1609	1
310	16101	1610	1
311	16261	1626	1
312	16271	1627	1
313	16282	1628	1
314	16382	1638	1
315	16412	1641	1
316	16421	1642	1
317	16451	1645	1
318	16461	1646	1
319	16481	1648	1
320	16491	1649	1
321	16521	1652	1
322	16522	1652	1
323	16573	1657	1
324	16601	1660	1
325	16621	1662	1
326	16651	1665	1
327	16692	1669	1
328	16781	1678	1
329	16852	1685	1
330	16882	1688	1
331	16922	1692	1
332	17001	1700	1
333	17051	1705	1
334	17062	1706	1
335	17111	1711	1
336	17232	1723	1
337	17272	1727	1
338	17311	1731	1
339	17361	1736	1
340	17471	1747	1
341	17562	1756	1
342	17621	1762	1
343	17711	1771	1
344	17731	1773	1
345	17761	1776	1
346	17792	1779	1
347	17842	1784	1
348	17951	1795	1
349	18031	1803	1
350	18072	1807	1
351	18101	1810	1
352	18102	1810	1
353	18162	1816	1
354	18202	1820	1
355	18212	1821	1
356	18262	1826	1
357	18272	1827	1
358	18301	1830	1
359	18302	1830	1
360	18411	1841	1
361	18422	1842	1
362	18532	1853	1
363	18542	1854	1
364	18581	1858	1
365	18591	1859	1
366	18611	1861	1
367	18641	1864	1
368	18741	1874	1
369	18771	1877	1
370	18793	1879	1
371	18843	1884	1
372	18861	1886	1
373	18881	1888	1
374	18931	1893	1
375	19011	1901	1
376	19061	1906	1
377	19181	1918	1
378	19191	1919	1
379	19201	1920	1
380	19212	1921	1
381	19341	1934	1
382	19491	1949	1
383	19501	1950	1
384	19582	1958	1
385	19592	1959	1
386	19611	1961	1
387	19641	1964	1
388	19651	1965	1
389	19681	1968	1
390	19721	1972	1
391	19722	1972	1
392	19852	1985	1
393	20181	2018	1
394	20322	2032	1
395	20371	2037	1
396	20451	2045	1
397	20461	2046	1
398	20481	2048	1
399	20651	2065	1
400	20681	2068	1
401	20751	2075	1
402	20821	2082	1
403	20871	2087	1
404	20881	2088	1
405	20961	2096	1
406	21153	2115	1
407	21172	2117	1
408	21252	2125	1
409	21261	2126	1
410	21262	2126	1
411	21301	2130	1
412	21312	2131	1
413	21331	2133	1
414	21341	2134	1
415	21441	2144	1
416	21451	2145	1
417	21452	2145	1
418	21731	2173	1
419	21941	2194	1
420	22092	2209	1
421	22131	2213	1
422	22161	2216	1
423	22162	2216	1
424	22163	2216	1
425	22181	2218	1
426	22201	2220	1
427	22202	2220	1
428	22211	2221	1
429	22241	2224	1
430	22281	2228	1
431	22321	2232	1
432	22371	2237	1
433	22531	2253	1
434	22541	2254	1
435	22661	2266	1
436	22672	2267	1
437	22701	2270	1
438	22702	2270	1
439	22722	2272	1
440	22851	2285	1
441	22942	2294	1
442	22981	2298	1
443	23072	2307	1
444	23091	2309	1
445	23131	2313	1
446	23142	2314	1
447	23201	2320	1
448	23222	2322	1
449	23281	2328	1
450	23371	2337	1
451	23391	2339	1
452	23411	2341	1
453	23451	2345	1
454	23582	2358	1
455	23681	2368	1
456	23691	2369	1
457	23692	2369	1
458	23712	2371	1
459	23811	2381	1
460	23851	2385	1
461	23862	2386	1
462	23891	2389	1
463	23901	2390	1
464	24031	2403	1
465	24072	2407	1
466	24142	2414	1
467	24202	2420	1
468	24231	2423	1
469	24312	2431	1
470	24321	2432	1
471	24371	2437	1
472	24391	2439	1
473	24482	2448	1
474	24502	2450	1
475	24511	2451	1
476	24512	2451	1
477	24561	2456	1
478	24581	2458	1
479	24621	2462	1
480	24651	2465	1
481	24691	2469	1
482	24702	2470	1
483	24731	2473	1
484	24761	2476	1
485	24781	2478	1
486	25051	2505	1
487	25083	2508	1
488	25241	2524	1
489	25252	2525	1
490	25273	2527	1
491	25321	2532	1
492	25372	2537	1
493	25473	2547	1
494	25491	2549	1
495	25501	2550	1
496	25533	2553	1
497	25591	2559	1
498	25611	2561	1
499	25621	2562	1
500	25671	2567	1
501	25701	2570	1
502	25721	2572	1
503	25741	2574	1
504	25751	2575	1
505	25771	2577	1
506	25781	2578	1
507	25841	2584	1
508	25851	2585	1
509	25911	2591	1
510	25913	2591	1
511	25971	2597	1
512	26031	2603	1
513	26123	2612	1
514	26201	2620	1
515	26231	2623	1
516	26261	2626	1
517	26292	2629	1
518	26341	2634	1
519	26532	2653	1
520	26621	2662	1
521	26642	2664	1
522	26701	2670	1
523	26712	2671	1
524	26881	2688	1
525	27012	2701	1
526	27092	2709	1
527	27131	2713	1
528	27191	2719	1
529	27322	2732	1
530	27331	2733	1
531	27421	2742	1
532	27441	2744	1
533	27471	2747	1
534	27491	2749	1
535	27522	2752	1
536	27571	2757	1
537	27592	2759	1
538	27611	2761	1
539	27641	2764	1
540	27672	2767	1
541	27681	2768	1
542	27811	2781	1
543	27881	2788	1
544	27891	2789	1
545	27901	2790	1
546	27922	2792	1
547	27962	2796	1
548	27981	2798	1
549	28021	2802	1
550	28032	2803	1
551	28091	2809	1
552	28092	2809	1
553	28132	2813	1
554	28261	2826	1
555	28392	2839	1
556	28401	2840	1
557	28402	2840	1
558	28502	2850	1
559	28592	2859	1
560	28622	2862	1
561	28692	2869	1
562	28811	2881	1
563	28821	2882	1
564	28841	2884	1
565	28852	2885	1
566	28861	2886	1
567	28961	2896	1
568	29022	2902	1
569	29051	2905	1
570	29072	2907	1
571	29091	2909	1
572	29121	2912	1
573	29282	2928	1
574	29311	2931	1
575	29341	2934	1
576	29352	2935	1
577	29361	2936	1
578	29421	2942	1
579	29431	2943	1
580	29471	2947	1
581	29491	2949	1
582	29551	2955	1
583	29562	2956	1
584	29582	2958	1
585	29671	2967	1
586	29832	2983	1
587	29841	2984	1
588	29862	2986	1
589	29891	2989	1
590	29912	2991	1
591	29931	2993	1
592	29932	2993	1
593	29941	2994	1
594	29962	2996	1
595	30012	3001	1
596	30031	3003	1
597	30051	3005	1
598	30052	3005	1
599	30071	3007	1
600	30081	3008	1
601	30161	3016	1
602	30181	3018	1
603	30341	3034	1
604	30411	3041	1
605	30451	3045	1
606	30461	3046	1
607	30462	3046	1
608	30521	3052	1
609	30561	3056	1
610	30572	3057	1
611	30752	3075	1
612	30771	3077	1
613	30812	3081	1
614	30821	3082	1
615	30872	3087	1
616	30982	3098	1
617	31061	3106	1
618	31071	3107	1
619	31161	3116	1
620	31221	3122	1
621	31231	3123	1
622	31271	3127	1
623	31332	3133	1
624	31422	3142	1
625	31461	3146	1
626	31501	3150	1
627	31591	3159	1
628	31782	3178	1
629	31902	3190	1
630	32061	3206	1
631	32071	3207	1
632	32341	3234	1
633	32391	3239	1
634	32412	3241	1
635	32431	3243	1
636	32522	3252	1
637	32591	3259	1
638	32622	3262	1
639	32631	3263	1
640	32641	3264	1
641	32651	3265	1
642	32652	3265	1
643	32662	3266	1
644	32771	3277	1
645	32801	3280	1
646	32811	3281	1
647	32982	3298	1
648	33012	3301	1
649	33241	3324	1
650	33273	3327	1
651	33351	3335	1
652	33391	3339	1
653	33401	3340	1
654	33432	3343	1
655	33461	3346	1
656	33542	3354	1
657	33651	3365	1
658	33661	3366	1
659	33751	3375	1
660	33801	3380	1
661	33812	3381	1
662	33901	3390	1
663	34031	3403	1
664	34061	3406	1
665	34062	3406	1
666	34092	3409	1
667	34122	3412	1
668	34141	3414	1
669	34151	3415	1
670	34191	3419	1
671	34331	3433	1
672	34361	3436	1
673	34392	3439	1
674	34402	3440	1
675	34422	3442	1
676	34501	3450	1
677	34511	3451	1
678	34512	3451	1
679	34611	3461	1
680	34631	3463	1
681	34682	3468	1
682	34691	3469	1
683	34713	3471	1
684	34721	3472	1
685	34772	3477	1
686	34821	3482	1
687	34831	3483	1
688	34864	3486	1
689	34993	3499	1
690	35202	3520	1
691	35213	3521	1
692	35232	3523	1
693	35352	3535	1
694	35361	3536	1
695	35472	3547	1
696	35641	3564	1
697	35642	3564	1
698	35651	3565	1
699	35652	3565	1
700	35711	3571	1
701	35721	3572	1
702	35722	3572	1
703	35731	3573	1
704	35761	3576	1
705	35801	3580	1
706	35811	3581	1
707	35851	3585	1
708	35932	3593	1
709	35941	3594	1
710	35951	3595	1
711	35961	3596	1
712	35991	3599	1
713	36041	3604	1
714	36051	3605	1
715	36061	3606	1
716	36101	3610	1
717	36121	3612	1
718	36131	3613	1
719	36133	3613	1
720	36202	3620	1
721	36301	3630	1
722	36412	3641	1
723	36421	3642	1
724	36511	3651	1
725	36562	3656	1
726	36572	3657	1
727	36591	3659	1
728	36651	3665	1
729	36692	3669	1
730	36711	3671	1
731	36721	3672	1
732	36731	3673	1
733	36741	3674	1
734	36871	3687	1
735	36882	3688	1
736	36932	3693	1
737	36981	3698	1
738	36991	3699	1
739	37101	3710	1
740	37241	3724	1
741	37261	3726	1
742	37381	3738	1
743	37452	3745	1
744	37492	3749	1
745	37531	3753	1
746	37571	3757	1
747	37611	3761	1
748	37621	3762	1
749	37631	3763	1
750	37681	3768	1
751	37741	3774	1
752	37761	3776	1
753	37772	3777	1
754	37792	3779	1
755	37802	3780	1
756	37821	3782	1
757	37852	3785	1
758	37871	3787	1
759	37911	3791	1
760	37952	3795	1
761	37953	3795	1
762	37962	3796	1
763	38022	3802	1
764	38052	3805	1
765	38101	3810	1
766	38121	3812	1
767	38131	3813	1
768	38162	3816	1
769	38191	3819	1
770	38291	3829	1
771	38332	3833	1
772	38342	3834	1
773	38542	3854	1
774	38551	3855	1
775	38572	3857	1
776	38612	3861	1
777	38691	3869	1
778	38751	3875	1
779	38811	3881	1
780	38852	3885	1
781	38861	3886	1
782	38882	3888	1
783	38971	3897	1
784	39132	3913	1
785	39151	3915	1
786	39202	3920	1
787	39262	3926	1
788	39282	3928	1
789	39331	3933	1
790	39361	3936	1
791	39372	3937	1
792	39421	3942	1
793	39431	3943	1
794	39661	3966	1
795	39721	3972	1
796	39732	3973	1
797	39772	3977	1
798	39811	3981	1
799	39862	3986	1
800	39871	3987	1
801	39892	3989	1
802	39972	3997	1
803	39981	3998	1
804	40021	4002	1
805	40082	4008	1
806	40102	4010	1
807	40162	4016	1
808	40242	4024	1
809	40271	4027	1
810	40312	4031	1
811	40351	4035	1
812	40482	4048	1
813	40531	4053	1
814	40541	4054	1
815	40651	4065	1
816	40661	4066	1
817	40712	4071	1
818	40731	4073	1
819	40763	4076	1
820	40791	4079	1
821	40912	4091	1
822	40952	4095	1
823	41001	4100	1
824	41021	4102	1
825	41061	4106	1
826	41082	4108	1
827	41171	4117	1
828	41192	4119	1
829	41322	4132	1
830	41351	4135	1
831	41371	4137	1
832	41372	4137	1
833	41381	4138	1
834	41382	4138	1
835	41462	4146	1
836	41502	4150	1
837	41541	4154	1
838	41571	4157	1
839	41572	4157	1
840	41582	4158	1
841	41622	4162	1
842	41631	4163	1
843	41652	4165	1
844	41671	4167	1
845	41681	4168	1
846	41891	4189	1
847	41991	4199	1
848	41992	4199	1
849	42001	4200	1
850	42023	4202	1
851	42071	4207	1
852	42102	4210	1
853	42112	4211	1
854	42252	4225	1
855	42283	4228	1
856	42311	4231	1
857	42322	4232	1
858	42352	4235	1
859	42384	4238	1
860	42402	4240	1
861	42411	4241	1
862	42461	4246	1
863	42491	4249	1
864	42492	4249	1
865	42591	4259	1
866	42661	4266	1
867	42672	4267	1
868	42682	4268	1
869	42732	4273	1
870	42811	4281	1
871	42831	4283	1
872	42852	4285	1
873	42901	4290	1
874	42902	4290	1
875	42922	4292	1
876	42952	4295	1
877	42981	4298	1
878	42991	4299	1
879	42993	4299	1
880	43042	4304	1
881	43091	4309	1
882	43131	4313	1
883	43202	4320	1
884	43271	4327	1
885	43272	4327	1
886	43281	4328	1
887	43312	4331	1
888	43341	4334	1
889	43382	4338	1
890	43401	4340	1
891	43412	4341	1
892	43421	4342	1
893	43422	4342	1
894	43461	4346	1
895	43462	4346	1
896	43601	4360	1
897	43731	4373	1
898	43802	4380	1
899	43832	4383	1
900	43921	4392	1
901	43931	4393	1
902	44111	4411	1
903	44121	4412	1
904	44122	4412	1
905	44131	4413	1
906	44161	4416	1
907	44172	4417	1
908	44181	4418	1
909	44211	4421	1
910	44241	4424	1
911	44242	4424	1
912	44261	4426	1
913	44321	4432	1
914	44331	4433	1
915	44332	4433	1
916	44361	4436	1
917	44582	4458	1
918	44611	4461	1
919	44742	4474	1
920	44801	4480	1
921	44831	4483	1
922	44901	4490	1
923	44912	4491	1
924	44923	4492	1
925	44991	4499	1
926	45101	4510	1
927	45312	4531	1
928	45322	4532	1
929	45472	4547	1
930	45491	4549	1
931	45501	4550	1
932	45511	4551	1
933	45522	4552	1
934	45631	4563	1
935	45651	4565	1
936	45661	4566	1
937	45841	4584	1
938	45921	4592	1
939	46091	4609	1
940	46092	4609	1
941	46171	4617	1
942	46261	4626	1
943	46272	4627	1
944	46284	4628	1
945	46302	4630	1
946	46341	4634	1
947	46371	4637	1
948	46432	4643	1
949	46441	4644	1
950	46452	4645	1
951	46462	4646	1
952	46472	4647	1
953	46534	4653	1
954	46561	4656	1
955	46581	4658	1
956	46631	4663	1
957	46632	4663	1
958	46692	4669	1
959	46721	4672	1
960	46841	4684	1
961	46991	4699	1
962	47021	4702	1
963	47051	4705	1
964	47052	4705	1
965	47101	4710	1
966	47131	4713	1
967	47242	4724	1
968	47291	4729	1
969	47292	4729	1
970	47371	4737	1
971	47432	4743	1
972	47462	4746	1
973	47471	4747	1
974	47551	4755	1
975	47581	4758	1
976	47622	4762	1
977	47661	4766	1
978	47681	4768	1
979	47711	4771	1
980	47734	4773	1
981	47781	4778	1
982	47791	4779	1
983	47942	4794	1
984	48001	4800	1
985	48072	4807	1
986	48101	4810	1
987	48152	4815	1
988	48162	4816	1
989	48221	4822	1
990	48292	4829	1
991	48371	4837	1
992	48381	4838	1
993	48432	4843	1
994	48462	4846	1
995	48611	4861	1
996	48832	4883	1
997	48891	4889	1
998	48932	4893	1
999	48942	4894	1
1000	48972	4897	1
1001	49051	4905	1
1002	49091	4909	1
1003	49092	4909	1
1004	49121	4912	1
1005	49201	4920	1
1006	49242	4924	1
1007	49272	4927	1
1008	49301	4930	1
1009	49372	4937	1
1010	49381	4938	1
1011	49423	4942	1
1012	49441	4944	1
1013	49631	4963	1
1014	49651	4965	1
1015	49671	4967	1
1016	49691	4969	1
1017	49711	4971	1
1018	49831	4983	1
1019	49862	4986	1
1020	49871	4987	1
1021	49921	4992	1
1022	49962	4996	1
1023	50011	5001	1
1024	50021	5002	1
1025	50041	5004	1
1026	50051	5005	1
1027	50061	5006	1
1028	50112	5011	1
1029	50132	5013	1
1030	50181	5018	1
1031	50231	5023	1
1032	50362	5036	1
1033	50461	5046	1
1034	50501	5050	1
1035	50581	5058	1
1036	50621	5062	1
1037	50681	5068	1
1038	50791	5079	1
1039	50841	5084	1
1040	50872	5087	1
1041	50882	5088	1
1042	50911	5091	1
1043	50921	5092	1
1044	50931	5093	1
1045	50942	5094	1
1046	51012	5101	1
1047	51041	5104	1
1048	51101	5110	1
1049	51121	5112	1
1050	51161	5116	1
1051	51163	5116	1
1052	51261	5126	1
1053	51281	5128	1
1054	51301	5130	1
1055	51312	5131	1
1056	51412	5141	1
1057	51471	5147	1
1058	51591	5159	1
1059	51612	5161	1
1060	51651	5165	1
1061	51671	5167	1
1062	51692	5169	1
1063	51741	5174	1
1064	51791	5179	1
1065	51832	5183	1
1066	51871	5187	1
1067	51961	5196	1
1068	51991	5199	1
1069	52011	5201	1
1070	52101	5210	1
1071	52112	5211	1
1072	52142	5214	1
1073	52212	5221	1
1074	52221	5222	1
1075	52261	5226	1
1076	52291	5229	1
1077	52301	5230	1
1078	52391	5239	1
1079	52431	5243	1
1080	52481	5248	1
1081	52562	5256	1
1082	52621	5262	1
1083	52692	5269	1
1084	52701	5270	1
1085	52751	5275	1
1086	52772	5277	1
1087	52812	5281	1
1088	52852	5285	1
1089	52942	5294	1
1090	53021	5302	1
1091	53081	5308	1
1092	53132	5313	1
1093	53142	5314	1
1094	53211	5321	1
1095	53231	5323	1
1096	53272	5327	1
1097	53382	5338	1
1098	53391	5339	1
1099	53412	5341	1
1100	53422	5342	1
1101	53561	5356	1
1102	53601	5360	1
1103	53661	5366	1
1104	53691	5369	1
1105	53931	5393	1
1106	53932	5393	1
1107	54012	5401	1
1108	54022	5402	1
1109	54121	5412	1
1110	54232	5423	1
1111	54262	5426	1
1112	54291	5429	1
1113	54342	5434	1
1114	54353	5435	1
1115	54411	5441	1
1116	54611	5461	1
1117	54703	5470	1
1118	54721	5472	1
1119	54841	5484	1
1120	55011	5501	1
1121	55361	5536	1
1122	55441	5544	1
1123	55471	5547	1
1124	55621	5562	1
1125	55631	5563	1
1126	55661	5566	1
1127	55681	5568	1
1128	55791	5579	1
1129	55801	5580	1
1130	55802	5580	1
1131	55841	5584	1
1132	55951	5595	1
1133	55981	5598	1
1134	56082	5608	1
1135	56131	5613	1
1136	56132	5613	1
1137	56221	5622	1
1138	56231	5623	1
1139	56241	5624	1
1140	56443	5644	1
1141	56452	5645	1
1142	56471	5647	1
1143	56531	5653	1
1144	56591	5659	1
1145	56621	5662	1
1146	56651	5665	1
1147	56662	5666	1
1148	56681	5668	1
1149	56682	5668	1
1150	56711	5671	1
1151	56731	5673	1
1152	56741	5674	1
1153	56772	5677	1
1154	56792	5679	1
1155	56861	5686	1
1156	56891	5689	1
1157	56912	5691	1
1158	56991	5699	1
1159	57042	5704	1
1160	57052	5705	1
1161	57072	5707	1
1162	57181	5718	1
1163	57202	5720	1
1164	57232	5723	1
1165	57241	5724	1
1166	57261	5726	1
1167	57292	5729	1
1168	57461	5746	1
1169	57551	5755	1
1170	57552	5755	1
1171	57651	5765	1
1172	57661	5766	1
1173	57691	5769	1
1174	57802	5780	1
1175	57901	5790	1
1176	57902	5790	1
1177	57981	5798	1
1178	58111	5811	1
1179	58152	5815	1
1180	58211	5821	1
1181	58232	5823	1
1182	58291	5829	1
1183	58301	5830	1
1184	58342	5834	1
1185	58381	5838	1
1186	58423	5842	1
1187	58471	5847	1
1188	58472	5847	1
1189	58502	5850	1
1190	58712	5871	1
1191	58871	5887	1
1192	58881	5888	1
1193	58951	5895	1
1194	58971	5897	1
1195	59021	5902	1
1196	59082	5908	1
1197	59121	5912	1
1198	59252	5925	1
1199	59291	5929	1
1200	59311	5931	1
1201	59322	5932	1
1202	59342	5934	1
1203	59383	5938	1
1204	59512	5951	1
1205	59531	5953	1
1206	59671	5967	1
1207	59752	5975	1
1208	59771	5977	1
1209	59922	5992	1
1210	59942	5994	1
1211	60011	6001	1
1212	60121	6012	1
1213	60183	6018	1
1214	60211	6021	1
1215	60251	6025	1
1216	60341	6034	1
1217	60401	6040	1
1218	60451	6045	1
1219	60522	6052	1
1220	60582	6058	1
1221	60611	6061	1
1222	60731	6073	1
1223	60771	6077	1
1224	60961	6096	1
1225	60971	6097	1
1226	60972	6097	1
1227	61042	6104	1
1228	61112	6111	1
1229	61261	6126	1
1230	61281	6128	1
1231	61351	6135	1
1232	61371	6137	1
1233	61441	6144	1
1234	61461	6146	1
1235	61481	6148	1
1236	61511	6151	1
1237	61542	6154	1
1238	61551	6155	1
1239	61631	6163	1
1240	62674	62670000	1
1241	62723	62720000	1
1242	63222	6322	1
1243	64902	6490	1
1244	66433	66430000	1
1245	66813	66810000	1
