# Supplementary material for: Association of relative handgrip strength on the development of diabetes mellitus in elderly Koreans
Source: PLoS One. 2024 Oct 31;19(10):e0309558. doi: 10.1371/journal.pone.0309558 (PMC11527183; doi:10.1371/journal.pone.0309558)
Supplement: S2 Data — The data encompasses various demographic, clinical, and outcome variables collected during the study period. (XLSX) [file pone.0309558.s002.xlsx]

## Sheet: Supplementary Data S2_은지 수정중
	wave_no	pid	hhid	respid	CID	CID_n	ed	w_wgt_c	w_panel_n	w__fam1	w__fam2	w_hhsize	w_A030	w_A032	w_A033m01	w_A033m02	w_A033m03	w_A033m04	w_A033m05	w_A033m06	w_A033m07	w_A033m08	w_A035_01	w_A035_02	w_A035_03	w_A035_04	w_A035_05	w_A035_06	w_A035_07	w_A002_age	w_marital	edu	w01edu	w02edu	w03edu	w04edu	w05edu	w06edu	w07edu	w08edu	w_gender1	w_enu_type	w_region1	w_region2	w_region3	w_Ba003	w_Ba068	w_bb_adl1	w_bb_adl_num1
0	1	11	1	1	11	2006	833	1218.32	1	First generation	Single-person household	1	Protestant	No close friends	Yes	No	No	No	No	No	No	No	Two or three times a week							73	Widowed or missing (from family)	2	Middle school graduate								Women	Ordinary house	SEOUL	East	Big City	4	6	none
1	2	11	1		11	2008	833	1445.61	1	First generation	Single-person household	1	Protestant	About once a week	Yes	No	No	No	No	No	No	No	About once a week							75	Widowed or missing (from family)	2	Middle school graduate	Middle school graduate							Women	Ordinary house	SEOUL	East	Big City	4	6	none
2	3	11	1		11	2010	833	1421	1	First generation	Single-person household	1	Protestant	About once a week	Yes	Yes	No	No	No	No	No	No	About once a week	About five or six times a year (About once every two months)						77	Widowed or missing (from family)	2	Middle school graduate	Middle school graduate	Middle school graduate						Women	Ordinary house	SEOUL	East	Big City	4	6	none
3	4	11	1		11	2012	833	1354.88	1	First generation	Single-person household	1	Protestant	About once a week	Yes	Yes	No	No	No	No	No	No	About once a week	About once a month						79	Widowed or missing (from family)	2	Middle school graduate	Middle school graduate	Middle school graduate	Middle school graduate					Women	Ordinary house	SEOUL	East	Big City	4	6	none
4	5	11	1		11	2014	833	1410.22	1	First generation	Single-person household	1	Protestant	About once a week	Yes	No	No	No	No	No	No	No	About once a week							81	Widowed or missing (from family)	2	Middle school graduate	Middle school graduate	Middle school graduate	Middle school graduate	Middle school graduate				Women	Ordinary house	SEOUL	East	Big City	4	6	none
5	6	11	1		11	2016	833	1608.89	1	First generation		1	Protestant	About once a week	Yes	No	No	No	No	No	No	No	About once a week							83	Widowed or missing (from family)	2	Middle school graduate	Middle school graduate	Middle school graduate	Middle school graduate	Middle school graduate	Middle school graduate			Women	Ordinary house	SEOUL	East	Big City	4	6	none
6	7	11	1		11	2018	833	1395.29	1	First generation	Married couple household	1	No religion	About five or six times a year (About once every two months)	No	No	No	No	No	No	No	Yes								85	Widowed or missing (from family)	2	Middle school graduate	Middle school graduate	Middle school graduate	Middle school graduate	Middle school graduate	Middle school graduate	Middle school graduate		Women	Ordinary house	SEOUL	East	Big City	4	6	none
7	8	22	2		21	2020	833	4525.16	2	Second generation	Third generation	4	No religion	About three or four times a year (approximately once every 3 to 4 months)	No	No	No	Yes	No	No	No	No				About once a month				66	Currently married	4	College graduate or higher	College graduate or higher	College graduate or higher	College graduate or higher	College graduate or higher	College graduate or higher	College graduate or higher	College graduate or higher	Men	Ordinary house	SEOUL	East	Big City	2	3	none
8	1	31	3	1	31	2006	833	701.206	1	First generation	Single-person household	1	Protestant	Almost every day (four or more times a week)	No	No	No	No	No	No	No	Yes								80	Widowed or missing (from family)	1	Less than elementary school graduate								Women	Ordinary house	SEOUL	East	Big City	3	5	none
9	1	41	4	1	41	2006	833	1218.32	2	First generation	Married couple household	2	Catholic	Almost every day (four or more times a week)	Yes	No	No	No	No	No	No	No	About once a week							70	Currently married	1	Less than elementary school graduate								Women	Ordinary house	SEOUL	East	Big City	3	3	none
10	2	41	4		41	2008	833	1376.63		First generation	Married couple household	2	Catholic	Almost every day (four or more times a week)	No	Yes	No	No	No	No	No	No		About once a month						72	Currently married	1	Less than elementary school graduate	Less than elementary school graduate							Women	Ordinary house	SEOUL	East	Big City	3	3	none
11	3	41	4		41	2010	833	1349.29	2	First generation	Married couple household	2	Catholic	About once a week	Yes	Yes	No	No	No	No	Yes	No	About once a month	About three or four times a year (approximately once every 3 to 4 months)					Two or three times a week	74	Currently married	1	Less than elementary school graduate	Less than elementary school graduate	Less than elementary school graduate						Women	Ordinary house	SEOUL	East	Big City	3	3	none
12	4	41	4		41	2012	833	1231.76	2	First generation	Married couple household	2	Catholic	About once a week	Yes	No	No	No	No	No	No	No	About once a week							76	Currently married	1	Less than elementary school graduate	Less than elementary school graduate	Less than elementary school graduate	Less than elementary school graduate					Women	Ordinary house	SEOUL	East	Big City	3	3	none
13	5	41	4		41	2014	833	1213.92	2	First generation	Married couple household	2	Catholic	About three or four times a year (approximately once every 3 to 4 months)	No	Yes	No	No	No	No	No	No		About three or four times a year (approximately once every 3 to 4 months)						78	Currently married	1	Less than elementary school graduate	Less than elementary school graduate	Less than elementary school graduate	Less than elementary school graduate	Less than elementary school graduate				Women	Ordinary house	SEOUL	East	Big City	3	3	none
14	6	41	4		41	2016	833	1270.11	2	First generation		2	Catholic	Two or three times a week	No	Yes	No	No	No	No	No	No		About once a month						80	Currently married	1	Less than elementary school graduate	Less than elementary school graduate	Less than elementary school graduate	Less than elementary school graduate	Less than elementary school graduate	Less than elementary school graduate			Women	Ordinary house	SEOUL	East	Big City	3	3	none
15	7	41	4		41	2018	833	1086.65	2	First generation	Grandparent-grandchild household	2	Catholic	About five or six times a year (About once every two months)	No	No	No	No	No	No	No	Yes								82	Currently married	1	Less than elementary school graduate	Less than elementary school graduate	Less than elementary school graduate	Less than elementary school graduate	Less than elementary school graduate	Less than elementary school graduate	Less than elementary school graduate		Women	Ordinary house	SEOUL	East	Big City	3	3	none
16	8	41	4		41	2020	833	1239.3	2	First generation	Grandparent-grandchild household	2	No religion	About five or six times a year (About once every two months)	No	No	No	No	No	No	No	Yes								84	Currently married	1	Less than elementary school graduate	Less than elementary school graduate	Less than elementary school graduate	Less than elementary school graduate	Less than elementary school graduate	Less than elementary school graduate	Less than elementary school graduate	Less than elementary school graduate	Women	Ordinary house	SEOUL	East	Big City	3	3	none
17	1	42	4	2	41	2006	833	854.321	2	First generation	Married couple household	2	Catholic	No close friends	Yes	No	No	No	No	No	No	No	About once a month							71	Currently married	3	High school graduate								Men	Ordinary house	SEOUL	East	Big City	3	3	none
18	2	42	4		41	2008	833	1013.59	2	First generation	Married couple household	2	Catholic	Almost every day (four or more times a week)	No	Yes	No	No	No	No	No	No		About once a month						73	Currently married	3	High school graduate	High school graduate							Men	Ordinary house	SEOUL	East	Big City	3	3	none
19	3	42	4		41	2010	833	1052.69	2	First generation	Married couple household	2	Catholic	About once a week	No	No	No	No	No	No	No	Yes								75	Currently married	3	High school graduate	High school graduate	High school graduate						Men	Ordinary house	SEOUL	East	Big City	3	3	none
20	4	42	4		41	2012	833	971.992	2	First generation	Married couple household	2	Protestant	About once a week	No	No	No	No	No	No	No	Yes								77	Currently married	3	High school graduate	High school graduate	High school graduate	High school graduate					Men	Ordinary house	SEOUL	East	Big City	3	3	none
21	5	42	4		41	2014	833	958.661	2	First generation	Married couple household	2	Catholic	About once a month	No	Yes	No	No	No	No	No	No		About once a month						79	Currently married	3	High school graduate	High school graduate	High school graduate	High school graduate	High school graduate				Men	Ordinary house	SEOUL	East	Big City	3	3	none
22	6	42	4		41	2016	833	1083.2	2	First generation		2	Catholic	Two or three times a week	No	Yes	No	No	No	No	No	No		About once a month						81	Currently married	3	High school graduate	High school graduate	High school graduate	High school graduate	High school graduate	High school graduate			Men	Ordinary house	SEOUL	East	Big City	3	3	none
23	7	42	4		41	2018	833	912.786	2	First generation	Grandparent-grandchild household	2	No religion	About once a month	No	No	No	No	No	No	No	Yes								83	Currently married	3	High school graduate	High school graduate	High school graduate	High school graduate	High school graduate	High school graduate	High school graduate		Men	Ordinary house	SEOUL	East	Big City	3	3	none
24	2	51	5		51	2008	833	1962.28		First generation	Married couple household	2	Catholic	About once a week	No	No	No	No	No	No	No	Yes								66	Currently married	1	Less than elementary school graduate	Less than elementary school graduate							Men	Ordinary house	SEOUL	East	Big City	2	1	none
25	3	51	5		51	2010	833	2044.09	2	First generation	Married couple household	2	No religion	No close friends	No	No	No	No	No	No	No	Yes								68	Currently married	1	Less than elementary school graduate	Less than elementary school graduate	Less than elementary school graduate						Men	Ordinary house	SEOUL	East	Big City	2	1	none
26	4	51	5		51	2012	833	1992.19	2	First generation	Married couple household	2	No religion	No close friends	No	No	No	No	No	No	No	Yes								70	Currently married	1	Less than elementary school graduate	Less than elementary school graduate	Less than elementary school graduate	Less than elementary school graduate					Men	Ordinary house	SEOUL	East	Big City	2	1	none
27	5	51	5		51	2014	833	1991.04	2	First generation	Married couple household	2	Catholic	About once a month	No	Yes	No	No	No	No	No	No		About once a month						72	Currently married	1	Less than elementary school graduate	Less than elementary school graduate	Less than elementary school graduate	Less than elementary school graduate	Less than elementary school graduate				Men	Ordinary house	SEOUL	East	Big City	2	1	none
28	6	51	5		51	2016	833	1926.66	2	First generation		2	Catholic	Two or three times a week	No	Yes	No	No	No	No	No	No		About once a month						74	Currently married	1	Less than elementary school graduate	Less than elementary school graduate	Less than elementary school graduate	Less than elementary school graduate	Less than elementary school graduate	Less than elementary school graduate			Men	Ordinary house	SEOUL	East	Big City	2	1	none
29	7	51	5		51	2018	833	1941.66	2	First generation	Grandparent-grandchild household	2	No religion	About five or six times a year (About once every two months)	No	No	No	No	No	No	No	Yes								76	Currently married	1	Less than elementary school graduate	Less than elementary school graduate	Less than elementary school graduate	Less than elementary school graduate	Less than elementary school graduate	Less than elementary school graduate	Less than elementary school graduate		Men	Ordinary house	SEOUL	East	Big City	2	1	none
30	8	51	5		51	2020	833	1987.9	2	First generation	Grandparent-grandchild household	2	No religion	About once a month	No	No	No	No	No	No	No	Yes								78	Currently married	1	Less than elementary school graduate	Less than elementary school graduate	Less than elementary school graduate	Less than elementary school graduate	Less than elementary school graduate	Less than elementary school graduate	Less than elementary school graduate	Less than elementary school graduate	Men	Ordinary house	SEOUL	East	Big City	2	1	none
31	1	61	6	1	61	2006	833	1405.21	2	First generation	Married couple household	2	Buddhist	Almost every day (four or more times a week)	No	No	No	No	No	No	No	Yes								67	Currently married	1	Less than elementary school graduate								Men	Ordinary house	SEOUL	East	Big City	2	2	none
32	2	61	6		61	2008	833	1618.83	2	Second generation	Second generation	3	Buddhist	Two or three times a week	No	No	No	No	No	No	No	Yes								69	Currently married	1	Less than elementary school graduate	Less than elementary school graduate							Men	Ordinary house	SEOUL	East	Big City	3	3	none
33	3	61	6		61	2010	833	1615.57	2	Second generation	Second generation	3	No religion	Almost every day (four or more times a week)	No	No	No	No	No	No	No	Yes								71	Currently married	1	Less than elementary school graduate	Less than elementary school graduate	Less than elementary school graduate						Men	Ordinary house	SEOUL	East	Big City	3	3	none
34	4	61	6		61	2012	833	1476.8	2	Second generation	Second generation	3	No religion	Almost every day (four or more times a week)	No	No	No	No	No	No	No	Yes								73	Currently married	1	Less than elementary school graduate	Less than elementary school graduate	Less than elementary school graduate	Less than elementary school graduate					Men	Ordinary house	SEOUL	East	Big City	3	3	none
35	5	61	6		61	2014	833	1453.33	2	Second generation	Second generation	3	Buddhist	About once a month	No	Yes	No	No	No	No	No	No		About once a month						75	Currently married	1	Less than elementary school graduate	Less than elementary school graduate	Less than elementary school graduate	Less than elementary school graduate	Less than elementary school graduate				Men	Ordinary house	SEOUL	East	Big City	3	3	none
36	6	61	6		61	2016	833	1634.98	2	First generation		2	Buddhist	Two or three times a week	No	No	No	No	No	No	No	Yes								77	Currently married	1	Less than elementary school graduate	Less than elementary school graduate	Less than elementary school graduate	Less than elementary school graduate	Less than elementary school graduate	Less than elementary school graduate			Men	Ordinary house	SEOUL	East	Big City	3	5	none
37	7	61	6		61	2018	833	1361.13	2	First generation	Grandparent-grandchild household	2	No religion	Rarely seen in a year	No	No	No	No	No	No	No	Yes								79	Currently married	1	Less than elementary school graduate	Less than elementary school graduate	Less than elementary school graduate	Less than elementary school graduate	Less than elementary school graduate	Less than elementary school graduate	Less than elementary school graduate		Men	Ordinary house	SEOUL	East	Big City	3	5	none
38	3	62	6		61	2010	833	1673.09	2	Second generation	Second generation	3	Won Buddhist	No close friends	No	No	No	No	No	No	No	Yes								66	Currently married	1	Less than elementary school graduate	Less than elementary school graduate	Less than elementary school graduate						Women	Ordinary house	SEOUL	East	Big City	3	3	none
39	4	62	6		61	2012	833	1619.03	2	Second generation	Second generation	3	Won Buddhist	About twice a month (approximately every two weeks)	No	No	No	No	No	No	No	Yes								68	Currently married	1	Less than elementary school graduate	Less than elementary school graduate	Less than elementary school graduate	Less than elementary school graduate					Women	Ordinary house	SEOUL	East	Big City	3	3	none
40	5	62	6		61	2014	833	1634.06	2	Second generation	Second generation	3	Buddhist	About once a month	No	Yes	No	No	No	No	No	No		About once a month						70	Currently married	1	Less than elementary school graduate	Less than elementary school graduate	Less than elementary school graduate	Less than elementary school graduate	Less than elementary school graduate				Women	Ordinary house	SEOUL	East	Big City	3	3	none
41	6	62	6		61	2016	833	1563.78	2	First generation		2	Buddhist	Two or three times a week	No	No	No	No	No	No	No	Yes								72	Currently married	1	Less than elementary school graduate	Less than elementary school graduate	Less than elementary school graduate	Less than elementary school graduate	Less than elementary school graduate	Less than elementary school graduate			Women	Ordinary house	SEOUL	East	Big City	3	5	none
42	7	62	6		61	2018	833	1461.34	2	First generation	Grandparent-grandchild household	2	Buddhist	About five or six times a year (About once every two months)	No	No	No	No	No	No	No	Yes								74	Currently married	1	Less than elementary school graduate	Less than elementary school graduate	Less than elementary school graduate	Less than elementary school graduate	Less than elementary school graduate	Less than elementary school graduate	Less than elementary school graduate		Women	Ordinary house	SEOUL	East	Big City	3	5	none
43	8	62	6		61	2020	833	1489.53	1	Second generation	Third generation	3	Buddhist	About three or four times a year (approximately once every 3 to 4 months)	No	No	No	No	No	No	No	Yes								76	Widowed or missing (from family)	1	Less than elementary school graduate	Less than elementary school graduate	Less than elementary school graduate	Less than elementary school graduate	Less than elementary school graduate	Less than elementary school graduate	Less than elementary school graduate	Less than elementary school graduate	Women	Ordinary house	SEOUL	East	Big City	3	5	none
44	6	71	7		71	2016	112	2434.39	2	First generation		2	Catholic	Two or three times a week	Yes	No	No	No	No	No	No	No	About once a week							65	Currently married	1	Less than elementary school graduate	Less than elementary school graduate	Less than elementary school graduate	Less than elementary school graduate	Less than elementary school graduate	Less than elementary school graduate			Women	Ordinary house	SEOUL	East	Big City	4	2	none
45	7	71	7		71	2018	112	2424.46	2	First generation	Grandparent-grandchild household	2	Catholic	About five or six times a year (About once every two months)	No	No	No	No	No	No	No	Yes								67	Currently married	1	Less than elementary school graduate	Less than elementary school graduate	Less than elementary school graduate	Less than elementary school graduate	Less than elementary school graduate	Less than elementary school graduate	Less than elementary school graduate		Women	Ordinary house	SEOUL	East	Big City	4	2	none
46	8	71	7		71	2020	112	2378.72	2	First generation	Grandparent-grandchild household	2	No religion	About three or four times a year (approximately once every 3 to 4 months)	No	No	No	No	No	No	No	Yes								69	Currently married	1	Less than elementary school graduate	Less than elementary school graduate	Less than elementary school graduate	Less than elementary school graduate	Less than elementary school graduate	Less than elementary school graduate	Less than elementary school graduate	Less than elementary school graduate	Women	Ordinary house	SEOUL	East	Big City	4	2	none
47	1	81	8	1	81	2006	112	1051.81	2	Second generation	Second generation	3	Catholic	No close friends	No	Yes	No	No	No	No	No	No		Almost every day (four or more times a week)						80	Widowed or missing (from family)	1	Less than elementary school graduate								Women	Ordinary house	SEOUL	East	Big City	1	3	none
48	2	81	8		81	2008	112	1132.45		Third generation	Third generation	6	Catholic	Almost every day (four or more times a week)	No	No	No	No	No	No	No	Yes								82	Widowed or missing (from family)	1	Less than elementary school graduate	Less than elementary school graduate							Women	Ordinary house	SEOUL	East	Big City	1	3	none
49	3	81	8		81	2010	112	1213.25	2	Third generation	Third generation	6	Protestant	About once a week	No	No	No	No	No	No	No	Yes								84	Widowed or missing (from family)	1	Less than elementary school graduate	Less than elementary school graduate	Less than elementary school graduate						Women	Ordinary house	SEOUL	East	Big City	1	3	none
50	4	81	8		81	2012	112	1356.89	2	Second generation	Second generation	6	Catholic	About once a week	No	No	No	No	No	No	No	Yes								86	Widowed or missing (from family)	1	Less than elementary school graduate	Less than elementary school graduate	Less than elementary school graduate	Less than elementary school graduate					Women	Ordinary house	SEOUL	East	Big City	1	3	yes	1
51	5	81	8		81	2014	112	1282.17	2	Third generation	Third generation	3	Catholic	No close friends	No	No	No	No	No	No	No	Yes								88	Widowed or missing (from family)	1	Less than elementary school graduate	Less than elementary school graduate	Less than elementary school graduate	Less than elementary school graduate	Less than elementary school graduate				Women	Ordinary house	SEOUL	East	Big City	1	3	none
52	3	82	8		82	2010	112	2934.38	2	Third generation	Third generation	6	No religion	About twice a month (approximately every two weeks)	No	Yes	No	No	No	No	No	No		About once a month						65	Currently married	2	Middle school graduate	Middle school graduate	Middle school graduate						Men	Ordinary house	SEOUL	East	Big City	3	2	none
53	4	82	8		82	2012	112	2936.79	2	Second generation	Second generation	6	No religion	About once a month	No	Yes	No	No	No	No	No	No		About once a month						67	Currently married	2	Middle school graduate	Middle school graduate	Middle school graduate	Middle school graduate					Men	Ordinary house	SEOUL	East	Big City	3	4	none
54	5	82	8		82	2014	112	2940.87	2	Second generation	Second generation	3	Catholic	Two or three times a week	No	Yes	No	Yes	No	No	No	No		About once a month		About once a month				69	Currently married	2	Middle school graduate	Middle school graduate	Middle school graduate	Middle school graduate	Middle school graduate				Men	Ordinary house	SEOUL	East	Big City	3	4	none
55	6	82	8		82	2016	112	2872.46	1	First generation		2	Catholic	Two or three times a week	No	Yes	No	No	No	No	No	No		About twice a month (approximately every two weeks)						71	Currently married	2	Middle school graduate	Middle school graduate	Middle school graduate	Middle school graduate	Middle school graduate	Middle school graduate			Men	Ordinary house	SEOUL	East	Big City	3	4	yes	1
56	7	82	8		82	2018	112	2375.22	1	First generation	Grandparent-grandchild household	2	Catholic	About five or six times a year (About once every two months)	Yes	No	No	Yes	No	No	No	No	About once a month			About once a month				73	Currently married	2	Middle school graduate	Middle school graduate	Middle school graduate	Middle school graduate	Middle school graduate	Middle school graduate	Middle school graduate		Men	Ordinary house	SEOUL	East	Big City	3	4	none
57	8	82	8		82	2020	112	2922.14	1	Second generation	Third generation	5	Catholic	About three or four times a year (approximately once every 3 to 4 months)	No	No	No	No	No	No	No	Yes								75	Currently married	2	Middle school graduate	Middle school graduate	Middle school graduate	Middle school graduate	Middle school graduate	Middle school graduate	Middle school graduate	Middle school graduate	Men	Ordinary house	SEOUL	East	Big City	3	4	none
58	1	101	10	1	101	2006	112	1113.89	1	First generation	Single-person household	1	Protestant	Almost every day (four or more times a week)	Yes	No	No	No	No	No	No	No	About once a week							69	Widowed or missing (from family)	1	Less than elementary school graduate								Women	Ordinary house	SEOUL	East	Big City	4	7	none
59	2	101	10		101	2008	112	1419.22	1	First generation	Single-person household	1	Protestant	Almost every day (four or more times a week)	No	No	No	No	No	No	No	Yes								71	Widowed or missing (from family)	1	Less than elementary school graduate	Less than elementary school graduate							Women	Ordinary house	SEOUL	East	Big City	4	7	none
60	3	101	10		101	2010	112	1499.84	1	First generation	Single-person household	1	Protestant	Almost every day (four or more times a week)	No	No	No	No	No	No	No	Yes								73	Widowed or missing (from family)	1	Less than elementary school graduate	Less than elementary school graduate	Less than elementary school graduate						Women	Ordinary house	SEOUL	East	Big City	4	8	none
61	4	101	10		101	2012	112	1437.27	1	First generation	Single-person household	1	Protestant	Almost every day (four or more times a week)	No	No	No	No	No	No	No	Yes								75	Widowed or missing (from family)	1	Less than elementary school graduate	Less than elementary school graduate	Less than elementary school graduate	Less than elementary school graduate					Women	Ordinary house	SEOUL	East	Big City	3	7	none
62	6	101	10		101	2016	112	1699.8	1	Third generation		3	Protestant	Almost every day (four or more times a week)	Yes	No	No	No	No	No	No	No	About once a week							79	Widowed or missing (from family)	1	Less than elementary school graduate	Less than elementary school graduate	Less than elementary school graduate	Less than elementary school graduate	Less than elementary school graduate	Less than elementary school graduate			Women	Ordinary house	SEOUL	East	Big City	3	7	none
63	7	101	10		101	2018	112	1443.65	1	First generation	Married couple household	1	Protestant	About once a week	No	No	No	No	No	No	No	Yes								81	Widowed or missing (from family)	1	Less than elementary school graduate	Less than elementary school graduate	Less than elementary school graduate	Less than elementary school graduate	Less than elementary school graduate	Less than elementary school graduate	Less than elementary school graduate		Women	Ordinary house	SEOUL	East	Big City	3	7	none
64	5	112	11		111	2014	112	2093.88	2	Second generation	Second generation	3	Buddhist	About once a month	No	Yes	No	No	No	No	No	No		About once a month						65	Currently married	1	Less than elementary school graduate	Less than elementary school graduate	Less than elementary school graduate	Less than elementary school graduate	Less than elementary school graduate				Women	Ordinary house	SEOUL	East	Big City	3	4	none
65	6	112	11		111	2016	112	2008.99	2	Second generation		3	Buddhist	Two or three times a week	No	Yes	No	No	No	No	No	No		About once a month						67	Currently married	1	Less than elementary school graduate	Less than elementary school graduate	Less than elementary school graduate	Less than elementary school graduate	Less than elementary school graduate	Less than elementary school graduate			Women	Ordinary house	SEOUL	East	Big City	3	4	none
66	7	112	11		111	2018	112	1903.34	2	First generation	Grandparent-grandchild household	2	Buddhist	One or two times a year	No	No	No	No	No	No	No	Yes								69	Currently married	1	Less than elementary school graduate	Less than elementary school graduate	Less than elementary school graduate	Less than elementary school graduate	Less than elementary school graduate	Less than elementary school graduate	Less than elementary school graduate		Women	Ordinary house	SEOUL	East	Big City	3	4	none
67	8	112	11		111	2020	112	1926.73	2	Second generation	Third generation	3	No religion	About three or four times a year (approximately once every 3 to 4 months)	No	No	No	No	No	No	No	Yes								71	Currently married	1	Less than elementary school graduate	Less than elementary school graduate	Less than elementary school graduate	Less than elementary school graduate	Less than elementary school graduate	Less than elementary school graduate	Less than elementary school graduate	Less than elementary school graduate	Women	Ordinary house	SEOUL	East	Big City	3	4	none
68	4	131	13		131	2012	132	1906.95	2	First generation	Married couple household	2	No religion	No close friends	No	No	No	No	No	No	No	Yes								66	Currently married	1	Less than elementary school graduate	Less than elementary school graduate	Less than elementary school graduate	Less than elementary school graduate					Men	Ordinary house	SEOUL	East	Big City	2	3	none
69	5	131	13		131	2014	132	1901.83	2	First generation	Married couple household	2	Buddhist	One or two times a year	No	No	No	No	No	No	No	Yes								68	Currently married	1	Less than elementary school graduate	Less than elementary school graduate	Less than elementary school graduate	Less than elementary school graduate	Less than elementary school graduate				Men	Ordinary house	SEOUL	East	Big City	2	3	none
70	6	131	13		131	2016	132	1832.49	2	First generation		2	Buddhist	Two or three times a week	No	Yes	No	No	No	No	No	No		About once a month						70	Currently married	1	Less than elementary school graduate	Less than elementary school graduate	Less than elementary school graduate	Less than elementary school graduate	Less than elementary school graduate	Less than elementary school graduate			Men	Ordinary house	SEOUL	East	Big City	2	3	none
71	7	131	13		131	2018	132	1514.94	2	First generation	Grandparent-grandchild household	2	No religion	About five or six times a year (About once every two months)	No	No	No	No	No	No	No	Yes								72	Currently married	1	Less than elementary school graduate	Less than elementary school graduate	Less than elementary school graduate	Less than elementary school graduate	Less than elementary school graduate	Less than elementary school graduate	Less than elementary school graduate		Men	Ordinary house	SEOUL	East	Big City	2	3	none
72	8	131	13		131	2020	132	2190.75	2	First generation	Grandparent-grandchild household	2	Buddhist	About once a month	No	No	No	Yes	No	No	No	No				About three or four times a year (approximately once every 3 to 4 months)				74	Currently married	1	Less than elementary school graduate	Less than elementary school graduate	Less than elementary school graduate	Less than elementary school graduate	Less than elementary school graduate	Less than elementary school graduate	Less than elementary school graduate	Less than elementary school graduate	Men	Ordinary house	Gyeonggi	township department	township department	2	3	none
73	6	132	13		131	2016	132	2022.34	2	First generation		2	Buddhist	Two or three times a week	No	Yes	No	No	No	No	No	No		About once a month						65	Currently married	2	Middle school graduate	Middle school graduate	Middle school graduate	Middle school graduate	Middle school graduate	Middle school graduate			Women	Ordinary house	SEOUL	East	Big City	2	3	none
74	7	132	13		131	2018	132	1904.58	2	First generation	Grandparent-grandchild household	2	No religion	About five or six times a year (About once every two months)	No	No	No	No	No	No	No	Yes								67	Currently married	2	Middle school graduate	Middle school graduate	Middle school graduate	Middle school graduate	Middle school graduate	Middle school graduate	Middle school graduate		Women	Ordinary house	SEOUL	East	Big City	2	3	none
75	8	132	13		131	2020	132	2091.22	2	First generation	Grandparent-grandchild household	2	Buddhist	About once a month	No	No	No	No	No	No	No	Yes								69	Currently married	2	Middle school graduate	Middle school graduate	Middle school graduate	Middle school graduate	Middle school graduate	Middle school graduate	Middle school graduate	Middle school graduate	Women	Ordinary house	Gyeonggi	township department	township department	2	3	none
76	1	141	14	1	141	2006	132	1402.41	1	Second generation	Second generation	2	Protestant	No close friends	Yes	No	No	No	No	No	No	No	About once a week							78	Widowed or missing (from family)	1	Less than elementary school graduate								Women	Ordinary house	SEOUL	East	Big City	5	8	none
77	2	141	14		141	2008	132	1711.18	1	Second generation	Second generation	2	Protestant	About once a week	No	No	No	No	No	No	No	Yes								80	Widowed or missing (from family)	1	Less than elementary school graduate	Less than elementary school graduate							Women	Ordinary house	SEOUL	East	Big City	5	8	none
78	3	141	14		141	2010	132	1931.54	1	Second generation	Second generation	2	No religion	About once a week	No	No	No	No	No	No	No	Yes								82	Widowed or missing (from family)	1	Less than elementary school graduate	Less than elementary school graduate	Less than elementary school graduate						Women	Ordinary house	SEOUL	East	Big City	5	8	none
79	2	151	15		151	2008	132	2065.83		First generation	Married couple household	2	Catholic	About once a week	No	Yes	No	No	No	No	No	No		About once a month						65	Currently married	4	College graduate or higher	College graduate or higher							Men	Ordinary house	SEOUL	East	Big City	2	1	none
80	3	151	15		151	2010	132	2228.75	2	First generation	Married couple household	2	Catholic	About once a week	No	No	No	Yes	No	No	No	No				About three or four times a year (approximately once every 3 to 4 months)				67	Currently married	4	College graduate or higher	College graduate or higher	College graduate or higher						Men	Ordinary house	SEOUL	East	Big City	2	1	none
81	4	151	15		151	2012	132	2162.74	2	First generation	Married couple household	2	Catholic	About twice a month (approximately every two weeks)	No	No	No	Yes	No	No	No	No				About five or six times a year (About once every two months)				69	Currently married	4	College graduate or higher	College graduate or higher	College graduate or higher	College graduate or higher					Men	Ordinary house	SEOUL	East	Big City	2	2	none
82	5	151	15		151	2014	132	2181.21	2	First generation	Married couple household	2	Catholic	About twice a month (approximately every two weeks)	No	Yes	No	Yes	No	No	No	No		About once a month		About once a month				71	Currently married	4	College graduate or higher	College graduate or higher	College graduate or higher	College graduate or higher	College graduate or higher				Men	Ordinary house	SEOUL	East	Big City	2	2	none
83	6	151	15		151	2016	132	2095.22	2	First generation		2	Catholic	Two or three times a week	No	Yes	No	Yes	No	No	No	No		About once a month		About once a month				73	Currently married	4	College graduate or higher	College graduate or higher	College graduate or higher	College graduate or higher	College graduate or higher	College graduate or higher			Men	Ordinary house	SEOUL	East	Big City	2	2	none
84	7	151	15		151	2018	132	1804.88	2	First generation	Grandparent-grandchild household	2	Buddhist	About five or six times a year (About once every two months)	No	No	No	Yes	No	No	No	No				About once a month				75	Currently married	4	College graduate or higher	College graduate or higher	College graduate or higher	College graduate or higher	College graduate or higher	College graduate or higher	College graduate or higher		Men	Ordinary house	SEOUL	East	Big City	2	2	none
85	8	151	15		151	2020	132	2234.63	2	First generation	Grandparent-grandchild household	2	Buddhist	About three or four times a year (approximately once every 3 to 4 months)	No	No	No	No	No	No	No	Yes								77	Currently married	4	College graduate or higher	College graduate or higher	College graduate or higher	College graduate or higher	College graduate or higher	College graduate or higher	College graduate or higher	College graduate or higher	Men	Ordinary house	SEOUL	East	Big City	2	2	none
86	4	152	15		151	2012	132	2195.66	2	First generation	Married couple household	2	Catholic	About once a week	No	Yes	No	No	No	No	No	No		About twice a month (approximately every two weeks)						65	Currently married	4	College graduate or higher	College graduate or higher	College graduate or higher	College graduate or higher					Women	Ordinary house	SEOUL	East	Big City	2	2	none
87	5	152	15		151	2014	132	2233.3	2	First generation	Married couple household	2	Catholic	About once a month	No	Yes	No	No	No	No	No	No		About once a month						67	Currently married	4	College graduate or higher	College graduate or higher	College graduate or higher	College graduate or higher	College graduate or higher				Women	Ordinary house	SEOUL	East	Big City	2	2	none
88	6	152	15		151	2016	132	2124.02	2	First generation		2	Catholic	Two or three times a week	No	Yes	No	Yes	No	No	No	No		About once a month		About once a month				69	Currently married	4	College graduate or higher	College graduate or higher	College graduate or higher	College graduate or higher	College graduate or higher	College graduate or higher			Women	Ordinary house	SEOUL	East	Big City	2	2	none
89	7	152	15		151	2018	132	2021.56	2	First generation	Grandparent-grandchild household	2	Catholic	About once a month	Yes	No	No	Yes	No	No	No	No	About once a month			About five or six times a year (About once every two months)				71	Currently married	4	College graduate or higher	College graduate or higher	College graduate or higher	College graduate or higher	College graduate or higher	College graduate or higher	College graduate or higher		Women	Ordinary house	SEOUL	East	Big City	2	2	none
90	8	152	15		151	2020	132	2061.44	2	First generation	Grandparent-grandchild household	2	Catholic	About once a week	Yes	Yes	No	No	No	No	No	No	About once a month	About once a month						73	Currently married	4	College graduate or higher	College graduate or higher	College graduate or higher	College graduate or higher	College graduate or higher	College graduate or higher	College graduate or higher	College graduate or higher	Women	Ordinary house	SEOUL	East	Big City	2	2	none
91	3	161	16		161	2010	132	1723.15	1	First generation	Single-person household	1	Catholic	About once a week	No	Yes	No	Yes	No	No	No	No		One or two times a year		About once a month				66	Widowed or missing (from family)	4	Middle school graduate	Middle school graduate	College graduate or higher						Women	Ordinary house	SEOUL	East	Big City	2	2	none
92	4	161	16		161	2012	132	1762.6	1	First generation	Single-person household	1	Catholic	About once a week	No	Yes	No	Yes	No	No	No	No		About once a month		About three or four times a year (approximately once every 3 to 4 months)				68	Widowed or missing (from family)	4	Middle school graduate	Middle school graduate	College graduate or higher	College graduate or higher					Women	Ordinary house	SEOUL	East	Big City	2	2	none
93	5	161	16		161	2014	132	1911.25	1	First generation	Single-person household	1	Catholic	About once a week	Yes	Yes	No	No	No	No	No	No	About once a week	About once a month						70	Widowed or missing (from family)	4	Middle school graduate	Middle school graduate	College graduate or higher	College graduate or higher	College graduate or higher				Women	Ordinary house	SEOUL	East	Big City	2	2	none
94	6	161	16		161	2016	132	1960.56	1	Third generation		4	Catholic	Two or three times a week	No	No	No	No	No	No	No	Yes								72	Widowed or missing (from family)	4	Middle school graduate	Middle school graduate	College graduate or higher	College graduate or higher	College graduate or higher	College graduate or higher			Women	Ordinary house	SEOUL	East	Big City	2	2	none
95	7	161	16		161	2018	132	1882.62	1	Second generation	Third generation	4	Catholic	About five or six times a year (About once every two months)	Yes	No	No	Yes	No	No	No	No	About five or six times a year (About once every two months)			About five or six times a year (About once every two months)				74	Widowed or missing (from family)	4	Middle school graduate	Middle school graduate	College graduate or higher	College graduate or higher	College graduate or higher	College graduate or higher	College graduate or higher		Women	Ordinary house	SEOUL	East	Big City	2	2	none
96	8	161	16		161	2020	132	1917.69	1	Third generation	Fourth generation	4	Catholic	About five or six times a year (About once every two months)	No	No	No	No	No	No	No	Yes								76	Widowed or missing (from family)	4	Middle school graduate	Middle school graduate	College graduate or higher	College graduate or higher	College graduate or higher	College graduate or higher	College graduate or higher	College graduate or higher	Women	Ordinary house	SEOUL	East	Big City	2	2	none
97	1	162	16	2	162	2006	132	701.206	2	Second generation	Second generation	2	No religion	No close friends	No	No	No	No	No	No	No	Yes								88	Widowed or missing (from family)	1	Less than elementary school graduate								Women	Ordinary house	SEOUL	East	Big City	1	2	none
98	1	201	20	1	201	2006	853	854.321	2	Second generation	Second generation	4	Protestant	About once a month	No	Yes	No	No	No	No	No	No		About once a month						71	Currently married	1	Less than elementary school graduate								Men	Ordinary house	SEOUL	East	Big City	4	4	none
99	2	201	20		201	2008	853	1009.11		Second generation	Second generation	4	Protestant	Two or three times a week	No	No	No	Yes	No	No	No	No				About three or four times a year (approximately once every 3 to 4 months)				73	Currently married	1	Less than elementary school graduate	Less than elementary school graduate							Men	Ordinary house	SEOUL	East	Big City	4	4	none
100	3	201	20		201	2010	853	1032.89	2	Second generation	Second generation	4	Protestant	About once a week	No	Yes	No	No	No	No	No	No		About once a month						75	Currently married	1	Less than elementary school graduate	Less than elementary school graduate	Less than elementary school graduate						Men	Ordinary house	SEOUL	East	Big City	4	4	none
101	4	201	20		201	2012	853	951.98	2	Second generation	Second generation	4	Protestant	About once a week	No	Yes	No	No	No	No	No	No		About once a month						77	Currently married	1	Less than elementary school graduate	Less than elementary school graduate	Less than elementary school graduate	Less than elementary school graduate					Men	Ordinary house	SEOUL	East	Big City	4	4	none
102	1	202	20	2	201	2006	853	1113.89	2	Second generation	Second generation	4	Protestant	About once a week	No	No	No	No	No	No	No	Yes								66	Currently married	1	Less than elementary school graduate								Women	Ordinary house	SEOUL	East	Big City	4	4	none
103	2	202	20		201	2008	853	1321.12	2	Second generation	Second generation	4	Protestant	Two or three times a week	No	No	No	No	No	No	No	Yes								68	Currently married	1	Less than elementary school graduate	Less than elementary school graduate							Women	Ordinary house	SEOUL	East	Big City	4	4	none
104	3	202	20		201	2010	853	1356.6	2	Second generation	Second generation	4	Protestant	About once a week	No	Yes	No	No	No	No	No	No		About three or four times a year (approximately once every 3 to 4 months)						70	Currently married	1	Less than elementary school graduate	Less than elementary school graduate	Less than elementary school graduate						Women	Ordinary house	SEOUL	East	Big City	4	4	none
105	4	202	20		201	2012	853	1259.19	2	Second generation	Second generation	4	Protestant	About once a week	No	Yes	No	No	No	No	No	No		About once a month						72	Currently married	1	Less than elementary school graduate	Less than elementary school graduate	Less than elementary school graduate	Less than elementary school graduate					Women	Ordinary house	SEOUL	East	Big City	4	4	none
106	1	212	21	2	211	2006	853	1113.89	2	Second generation	Second generation	3	Catholic	About once a week	Yes	No	No	No	No	No	No	No	About once a week							69	Currently married	1	Less than elementary school graduate								Women	Ordinary house	SEOUL	East	Big City	6	9	none
107	2	212	21		211	2008	853	1261.07		Second generation	Second generation	3	Catholic	Two or three times a week	Yes	Yes	No	No	No	No	No	No	About once a week	About once a month						71	Currently married	1	Less than elementary school graduate	Less than elementary school graduate							Women	Ordinary house	SEOUL	East	Big City	6	11	none
108	4	212	21		211	2012	853	1129.71	2	Second generation	Second generation	3	Catholic	Almost every day (four or more times a week)	No	Yes	No	No	No	No	No	No		About once a week						75	Currently married	1	Less than elementary school graduate	Less than elementary school graduate	Less than elementary school graduate	Less than elementary school graduate					Women	Ordinary house	SEOUL	East	Big City	6	11	none
109	5	212	21		211	2014	853	1113.04	2	Second generation	Second generation	3	Catholic	Almost every day (four or more times a week)	Yes	No	Yes	No	No	No	No	No	About once a week		About once a week					77	Currently married	1	Less than elementary school graduate	Less than elementary school graduate	Less than elementary school graduate	Less than elementary school graduate	Less than elementary school graduate				Women	Ordinary house	SEOUL	East	Big City	6	11	none
110	6	212	21		211	2016	853	1164.41	2	Second generation		3	Catholic	Two or three times a week	Yes	Yes	No	No	No	No	No	No	Two or three times a week	Two or three times a week						79	Currently married	1	Less than elementary school graduate	Less than elementary school graduate	Less than elementary school graduate	Less than elementary school graduate	Less than elementary school graduate	Less than elementary school graduate			Women	Ordinary house	SEOUL	East	Big City	6	11	none
111	7	212	21		211	2018	853	1001.98	2	Second generation	Third generation	3	Catholic	Almost every day (four or more times a week)	Yes	Yes	No	No	No	No	No	No	About once a week	Almost every day (four or more times a week)						81	Currently married	1	Less than elementary school graduate	Less than elementary school graduate	Less than elementary school graduate	Less than elementary school graduate	Less than elementary school graduate	Less than elementary school graduate	Less than elementary school graduate		Women	Ordinary house	SEOUL	East	Big City	6	11	none
112	8	212	21		211	2020	853	1133.76	2	Second generation	Third generation	3	Catholic	About once a week	Yes	No	No	No	No	No	No	No	About once a week							83	Currently married	1	Less than elementary school graduate	Less than elementary school graduate	Less than elementary school graduate	Less than elementary school graduate	Less than elementary school graduate	Less than elementary school graduate	Less than elementary school graduate	Less than elementary school graduate	Women	Ordinary house	SEOUL	East	Big City	6	11	yes	1
113	1	221	22	1	221	2006	853	701.206	2	Second generation	Second generation	2	Catholic	No close friends	No	No	No	No	No	No	No	Yes								86	Widowed or missing (from family)	1	Less than elementary school graduate								Women	Ordinary house	SEOUL	East	Big City	5	7	none
114	2	221	22		221	2008	853	769.232	2	Second generation	Second generation	2	Catholic	About once a week	Yes	No	No	No	No	No	No	No	About once a month							88	Widowed or missing (from family)	1	Less than elementary school graduate	Less than elementary school graduate							Women	Ordinary house	SEOUL	East	Big City	5	7	none
115	1	241	24	1	241	2006	853	690.242	2	First generation	Married couple household	2	Catholic	Almost every day (four or more times a week)	Yes	Yes	No	No	No	No	No	No	About once a month	About twice a month (approximately every two weeks)						78	Currently married	3	High school graduate								Men	Ordinary house	SEOUL	East	Big City	3	6	none
116	2	241	24		241	2008	853	679.16		First generation	Married couple household	2	Catholic	Almost every day (four or more times a week)	Yes	Yes	No	No	No	No	No	No	About once a week	Almost every day (four or more times a week)						80	Currently married	3	High school graduate	High school graduate							Men	Ordinary house	SEOUL	East	Big City	3	6	none
117	3	241	24		241	2010	853	711.274	2	Third generation	Third generation	5	Catholic	Almost every day (four or more times a week)	No	Yes	No	No	No	No	No	No		About once a month						82	Currently married	3	High school graduate	High school graduate	High school graduate						Men	Ordinary house	SEOUL	East	Big City	3	6	none
118	4	241	24		241	2012	853	688.107	1	Third generation	Third generation	4	Catholic	About once a week	No	Yes	No	No	No	No	No	No		About once a week						84	Widowed or missing (from family)	3	High school graduate	High school graduate	High school graduate	High school graduate					Men	Ordinary house	SEOUL	East	Big City	3	6	none
119	5	241	24		241	2014	853	770.834	1	Third generation	Third generation	4	Catholic	Almost every day (four or more times a week)	Yes	Yes	No	No	No	No	No	No	About once a week	Almost every day (four or more times a week)						86	Widowed or missing (from family)	3	High school graduate	High school graduate	High school graduate	High school graduate	High school graduate				Men	Ordinary house	SEOUL	East	Big City	3	6	none
120	6	241	24		241	2016	853	735.589	1	Third generation		4	Catholic	Almost every day (four or more times a week)	Yes	Yes	No	No	No	No	No	No	Almost every day (four or more times a week)	About once a week						88	Widowed or missing (from family)	3	High school graduate	High school graduate	High school graduate	High school graduate	High school graduate	High school graduate			Men	Ordinary house	SEOUL	East	Big City	3	6	none
121	7	241	24		241	2018	853	514.486	1	Third generation	Fourth generation	4	Catholic	Almost every day (four or more times a week)	Yes	Yes	No	No	No	No	No	No	Almost every day (four or more times a week)	About once a week						90	Widowed or missing (from family)	3	High school graduate	High school graduate	High school graduate	High school graduate	High school graduate	High school graduate	High school graduate		Men	Ordinary house	SEOUL	East	Big City	3	6	none
122	1	242	24	2	241	2006	853	1218.32	2	First generation	Married couple household	2	Catholic	About once a week	No	No	No	No	No	No	No	Yes								74	Currently married	1	Less than elementary school graduate								Women	Ordinary house	SEOUL	East	Big City	3	6	none
123	3	242	24		241	2010	853	1336.08	2	Third generation	Third generation	5	Catholic	About once a week	No	No	No	No	No	No	No	Yes								78	Currently married	1	Less than elementary school graduate	Less than elementary school graduate	Less than elementary school graduate						Women	Ordinary house	SEOUL	East	Big City	3	6	none
124	1	251	25	1	251	2006	46	1113.89	1	Second generation	Second generation	2	Catholic	No close friends	No	No	No	No	No	No	No	Yes								67	Widowed or missing (from family)	1	Less than elementary school graduate								Women	Ordinary house	SEOUL	East	Big City	4	8	none
125	2	251	25		251	2008	46	1342.92	1	First generation	Single-person household	1	Catholic	About once a week	Yes	No	No	No	No	No	No	No	About once a week							69	Widowed or missing (from family)	1	Less than elementary school graduate	Less than elementary school graduate							Women	Ordinary house	SEOUL	East	Big City	4	7	none
126	3	251	25		251	2010	46	1325	1	First generation	Single-person household	1	Catholic	Almost every day (four or more times a week)	Yes	No	No	No	No	No	No	No	About once a week							71	Widowed or missing (from family)	1	Less than elementary school graduate	Less than elementary school graduate	Less than elementary school graduate						Women	Ordinary house	SEOUL	East	Big City	4	7	none
127	7	251	25		251	2018	46	1438.87	1	First generation	Married couple household	1	Catholic	About five or six times a year (About once every two months)	Yes	No	No	No	No	No	No	No	About once a month							79	Widowed or missing (from family)	1	Less than elementary school graduate	Less than elementary school graduate	Less than elementary school graduate	Less than elementary school graduate	Less than elementary school graduate	Less than elementary school graduate	Less than elementary school graduate		Women	Ordinary house	SEOUL	East	Big City	4	7	none
128	8	251	25		251	2020	46	1601.01	1	First generation	Married couple household	1	Catholic	About three or four times a year (approximately once every 3 to 4 months)	No	No	No	No	No	No	No	Yes								81	Widowed or missing (from family)	3	Less than elementary school graduate	Less than elementary school graduate	Less than elementary school graduate	Less than elementary school graduate	Less than elementary school graduate	Less than elementary school graduate	Less than elementary school graduate	High school graduate	Women	Ordinary house	SEOUL	East	Big City	4	7	none
129	4	261	26		261	2012	46	2264.62	2	First generation	Married couple household	2	No religion	About twice a month (approximately every two weeks)	No	Yes	No	No	No	No	No	No		About once a month						66	Currently married	2	Middle school graduate	Middle school graduate	Middle school graduate	Middle school graduate					Men	Ordinary house	SEOUL	East	Big City	0	0	none
130	5	261	26		261	2014	46	2308.73	2	First generation	Married couple household	2	No religion	No close friends	No	No	No	No	No	No	No	Yes								68	Currently married	2	Middle school graduate	Middle school graduate	Middle school graduate	Middle school graduate	Middle school graduate				Men	Ordinary house	SEOUL	East	Big City	0	0	none
131	6	261	26		261	2016	46	2206.56	2	First generation		2	No religion	No close friends	No	No	No	No	No	No	No	Yes								70	Currently married	2	Middle school graduate	Middle school graduate	Middle school graduate	Middle school graduate	Middle school graduate	Middle school graduate			Men	Ordinary house	SEOUL	East	Big City	0	0	none
132	7	261	26		261	2018	46	1832.76	2	First generation	Grandparent-grandchild household	2	No religion	About five or six times a year (About once every two months)	No	No	No	No	No	No	No	Yes								72	Currently married	2	Middle school graduate	Middle school graduate	Middle school graduate	Middle school graduate	Middle school graduate	Middle school graduate	Middle school graduate		Men	Ordinary house	SEOUL	East	Big City	0	0	none
133	1	281	28	1	281	2006	46	701.206	1	First generation	Single-person household	1	No religion	No close friends	No	No	No	No	No	No	No	Yes								77	Widowed or missing (from family)	1	Less than elementary school graduate								Women	Ordinary house	SEOUL	East	Big City	0	0	none
134	2	281	28		281	2008	46	912.595	1	First generation	Single-person household	1	No religion	Almost every day (four or more times a week)	No	No	No	No	No	No	No	Yes								79	Widowed or missing (from family)	1	Less than elementary school graduate	Less than elementary school graduate							Women	Ordinary house	SEOUL	East	Big City	0	0	none
135	3	281	28		281	2010	46	1109.34	1	First generation	Single-person household	1	Protestant	Almost every day (four or more times a week)	No	No	No	No	No	No	No	Yes								81	Widowed or missing (from family)	1	Less than elementary school graduate	Less than elementary school graduate	Less than elementary school graduate						Women	Ordinary house	SEOUL	East	Big City	0	0	none
136	1	291	29	1	291	2006	46	1113.89	1	First generation	Single-person household	1	No religion	No close friends	No	No	No	No	No	No	No	Yes								66	Widowed or missing (from family)	1	Less than elementary school graduate								Women	Ordinary house	SEOUL	East	Big City	5	9	none
137	2	291	29		291	2008	46	1434.11	1	First generation	Single-person household	1	No religion	Almost every day (four or more times a week)	No	Yes	No	No	No	No	No	No		About once a month						68	Widowed or missing (from family)	1	Less than elementary school graduate	Less than elementary school graduate							Women	Ordinary house	SEOUL	East	Big City	5	10	none
138	3	291	29		291	2010	46	1520.49	1	First generation	Single-person household	1	No religion	Almost every day (four or more times a week)	No	No	No	No	No	No	No	Yes								70	Widowed or missing (from family)	1	Less than elementary school graduate	Less than elementary school graduate	Less than elementary school graduate						Women	Ordinary house	SEOUL	East	Big City	5	10	none
139	4	291	29		291	2012	46	1515.78	1	First generation	Single-person household	1	No religion	Almost every day (four or more times a week)	No	No	No	No	No	No	No	Yes								72	Widowed or missing (from family)	1	Less than elementary school graduate	Less than elementary school graduate	Less than elementary school graduate	Less than elementary school graduate					Women	Ordinary house	SEOUL	East	Big City	5	10	none
140	5	291	29		291	2014	46	1574.67	1	First generation	Single-person household	1	No religion	About twice a month (approximately every two weeks)	No	Yes	No	No	No	No	No	No		About twice a month (approximately every two weeks)						74	Widowed or missing (from family)	1	Less than elementary school graduate	Less than elementary school graduate	Less than elementary school graduate	Less than elementary school graduate	Less than elementary school graduate				Women	Ordinary house	SEOUL	East	Big City	5	10	none
141	6	291	29		291	2016	46	1809.06	1	First generation		1	No religion	Two or three times a week	No	Yes	Yes	No	No	No	No	No		About once a month	About once a month					76	Widowed or missing (from family)	1	Less than elementary school graduate	Less than elementary school graduate	Less than elementary school graduate	Less than elementary school graduate	Less than elementary school graduate	Less than elementary school graduate			Women	Ordinary house	SEOUL	East	Big City	5	10	none
142	7	291	29		291	2018	46	1598.28	1	First generation	Married couple household	1	No religion	About five or six times a year (About once every two months)	No	No	No	No	No	No	No	Yes								78	Widowed or missing (from family)	1	Less than elementary school graduate	Less than elementary school graduate	Less than elementary school graduate	Less than elementary school graduate	Less than elementary school graduate	Less than elementary school graduate	Less than elementary school graduate		Women	Ordinary house	SEOUL	East	Big City	5	10	yes	1
143	8	291	29		291	2020	46	1810.65	1	First generation	Married couple household	1	No religion	About three or four times a year (approximately once every 3 to 4 months)	No	No	No	No	No	No	No	Yes								80	Widowed or missing (from family)	1	Less than elementary school graduate	Less than elementary school graduate	Less than elementary school graduate	Less than elementary school graduate	Less than elementary school graduate	Less than elementary school graduate	Less than elementary school graduate	Less than elementary school graduate	Women	Ordinary house	SEOUL	East	Big City	5	10	none
144	1	301	30	1	301	2006	46	1113.89	2	First generation	Married couple household	2	No religion	Almost every day (four or more times a week)	No	No	No	No	No	No	No	Yes								68	Currently married	1	Less than elementary school graduate								Women	Ordinary house	SEOUL	East	Big City	1	2	none
145	2	301	30		301	2008	46	1263.56	2	First generation	Married couple household	2	No religion	About once a week	No	Yes	No	No	No	No	No	No		About once a month						70	Currently married	1	Less than elementary school graduate	Less than elementary school graduate							Women	Ordinary house	SEOUL	East	Big City	1	2	none
146	3	301	30		301	2010	46	1239.94	2	First generation	Married couple household	2	No religion	About once a week	No	No	No	No	No	No	No	Yes								72	Currently married	1	Less than elementary school graduate	Less than elementary school graduate	Less than elementary school graduate						Women	Ordinary house	SEOUL	East	Big City	1	3	none
147	4	301	30		301	2012	46	1133.3	2	First generation	Married couple household	2	No religion	About twice a month (approximately every two weeks)	No	No	No	No	No	No	No	Yes								74	Currently married	1	Less than elementary school graduate	Less than elementary school graduate	Less than elementary school graduate	Less than elementary school graduate					Women	Ordinary house	SEOUL	East	Big City	1	3	none
148	1	302	30	2	301	2006	46	854.321	2	First generation	Married couple household	2	No religion	Almost every day (four or more times a week)	No	No	No	No	No	No	No	Yes								72	Currently married	1	Less than elementary school graduate								Men	Ordinary house	SEOUL	East	Big City	1	2	none
149	2	302	30		301	2008	46	1011.53		First generation	Married couple household	2	No religion	Almost every day (four or more times a week)	No	Yes	No	No	No	No	No	No		About twice a month (approximately every two weeks)						74	Currently married	1	Less than elementary school graduate	Less than elementary school graduate							Men	Ordinary house	SEOUL	East	Big City	1	2	none
150	3	302	30		301	2010	46	1049.88	2	First generation	Married couple household	2	No religion	About once a week	No	Yes	No	No	No	No	No	No		About once a month						76	Currently married	1	Less than elementary school graduate	Less than elementary school graduate	Less than elementary school graduate						Men	Ordinary house	SEOUL	East	Big City	1	3	none
151	4	302	30		301	2012	46	957.507	2	First generation	Married couple household	2	No religion	About once a week	No	Yes	No	No	No	No	No	No		About twice a month (approximately every two weeks)						78	Currently married	1	Less than elementary school graduate	Less than elementary school graduate	Less than elementary school graduate	Less than elementary school graduate					Men	Ordinary house	SEOUL	East	Big City	1	3	none
152	7	311	31		311	2018	654	2756.32	2	First generation	Grandparent-grandchild household	2	No religion	About three or four times a year (approximately once every 3 to 4 months)	No	No	No	No	No	No	No	Yes								66	Currently married	1	Less than elementary school graduate	Less than elementary school graduate	Less than elementary school graduate	Less than elementary school graduate	Less than elementary school graduate	Less than elementary school graduate	Less than elementary school graduate		Women	Ordinary house	SEOUL	East	Big City	2	4	none
153	5	312	31		311	2014	654	2342.32	2	First generation	Married couple household	2	No religion	About once a month	No	Yes	No	No	No	No	No	No		About once a month						66	Currently married	3	High school graduate	High school graduate	High school graduate	High school graduate	High school graduate				Men	Ordinary house	SEOUL	East	Big City	2	2	none
154	6	312	31		311	2016	654	2256.29	2	First generation		2	No religion	Almost every day (four or more times a week)	No	Yes	No	No	No	No	No	No		About once a month						68	Currently married	3	High school graduate	High school graduate	High school graduate	High school graduate	High school graduate	High school graduate			Men	Ordinary house	SEOUL	East	Big City	2	4	none
155	7	312	31		311	2018	654	1864.5	2	First generation	Grandparent-grandchild household	2	No religion	About three or four times a year (approximately once every 3 to 4 months)	No	No	No	No	No	No	No	Yes								70	Currently married	3	High school graduate	High school graduate	High school graduate	High school graduate	High school graduate	High school graduate	High school graduate		Men	Ordinary house	SEOUL	East	Big City	2	4	none
156	2	341	34		341	2008	654	2420.81	1	First generation	Single-person household	1	No religion	Almost every day (four or more times a week)	No	No	No	No	No	No	No	Yes								66	Widowed or missing (from family)	3	High school graduate	High school graduate							Men	Ordinary house	SEOUL	East	Big City	2	3	none
157	3	341	34		341	2010	654	2986.93	1	First generation	Single-person household	1	No religion	About once a month	No	Yes	No	No	No	No	No	No		About once a month						68	Widowed or missing (from family)	3	High school graduate	High school graduate	High school graduate						Men	Ordinary house	SEOUL	East	Big City	2	4	none
158	4	341	34		341	2012	654	3341.86	1	First generation	Single-person household	1	No religion	About once a month	No	Yes	No	No	No	No	No	No		About once a month						70	Widowed or missing (from family)	3	High school graduate	High school graduate	High school graduate	High school graduate					Men	Ordinary house	SEOUL	East	Big City	2	4	none
159	5	341	34		341	2014	654	3713.73	1	First generation	Single-person household	1	No religion	About once a month	No	Yes	No	Yes	No	No	No	No		About once a month		About once a month				72	Widowed or missing (from family)	3	High school graduate	High school graduate	High school graduate	High school graduate	High school graduate				Men	Ordinary house	SEOUL	East	Big City	2	3	none
160	6	341	34		341	2016	654	3891.9	1	First generation		1	No religion	Almost every day (four or more times a week)	No	Yes	No	Yes	No	No	No	No		About twice a month (approximately every two weeks)		About once a month				74	Widowed or missing (from family)	3	High school graduate	High school graduate	High school graduate	High school graduate	High school graduate	High school graduate			Men	Ordinary house	SEOUL	East	Big City	2	3	none
161	7	341	34		341	2018	654	4116.64	1	First generation	Married couple household	1	No religion	About three or four times a year (approximately once every 3 to 4 months)	No	No	No	No	No	No	No	Yes								76	Widowed or missing (from family)	3	High school graduate	High school graduate	High school graduate	High school graduate	High school graduate	High school graduate	High school graduate		Men	Ordinary house	SEOUL	East	Big City	2	3	none
162	8	341	34		341	2020	654	4274.95	1	First generation	Married couple household	1	No religion	About three or four times a year (approximately once every 3 to 4 months)	No	No	No	No	No	No	No	Yes								78	Widowed or missing (from family)	3	High school graduate	High school graduate	High school graduate	High school graduate	High school graduate	High school graduate	High school graduate	High school graduate	Men	Ordinary house	SEOUL	East	Big City	2	3	none
163	5	351	35		351	2014	654	3083.34	2	First generation	Married couple household	2	No religion	One or two times a year	No	No	No	Yes	No	No	No	No				One or two times a year				66	Currently married	4	College graduate or higher	College graduate or higher	College graduate or higher	College graduate or higher	College graduate or higher				Men	Ordinary house	SEOUL	East	Big City	3	2	none
164	6	351	35		351	2016	654	2937.74	2	First generation		2	No religion	About once a week	No	No	No	No	No	No	No	Yes								68	Currently married	4	College graduate or higher	College graduate or higher	College graduate or higher	College graduate or higher	College graduate or higher	College graduate or higher			Men	Ordinary house	SEOUL	East	Big City	3	2	none
165	7	351	35		351	2018	654	2468.22	2	First generation	Grandparent-grandchild household	2	Protestant	About three or four times a year (approximately once every 3 to 4 months)	Yes	No	No	Yes	No	No	No	No	About once a month			About five or six times a year (About once every two months)				70	Currently married	4	College graduate or higher	College graduate or higher	College graduate or higher	College graduate or higher	College graduate or higher	College graduate or higher	College graduate or higher		Men	Ordinary house	SEOUL	East	Big City	3	2	none
166	8	351	35		351	2020	654	3075.5	2	First generation	Grandparent-grandchild household	2	No religion	About three or four times a year (approximately once every 3 to 4 months)	No	No	No	No	No	No	No	Yes								72	Currently married	4	College graduate or higher	College graduate or higher	College graduate or higher	College graduate or higher	College graduate or higher	College graduate or higher	College graduate or higher	College graduate or higher	Men	Ordinary house	SEOUL	East	Big City	3	2	none
167	6	352	35		351	2016	654	2285.89	2	First generation		2	No religion	Almost every day (four or more times a week)	No	No	No	No	No	No	No	Yes								65	Currently married	3	High school graduate	High school graduate	High school graduate	High school graduate	High school graduate	High school graduate			Women	Ordinary house	SEOUL	East	Big City	3	2	none
168	7	352	35		351	2018	654	2167.5	2	First generation	Grandparent-grandchild household	2	Protestant	About five or six times a year (About once every two months)	Yes	No	No	No	No	No	No	No	About once a month							67	Currently married	3	High school graduate	High school graduate	High school graduate	High school graduate	High school graduate	High school graduate	High school graduate		Women	Ordinary house	SEOUL	East	Big City	3	2	none
169	8	352	35		351	2020	654	2214.62	2	First generation	Grandparent-grandchild household	2	No religion	About three or four times a year (approximately once every 3 to 4 months)	No	No	No	No	No	No	No	Yes								69	Currently married	3	High school graduate	High school graduate	High school graduate	High school graduate	High school graduate	High school graduate	High school graduate	High school graduate	Women	Ordinary house	SEOUL	East	Big City	3	2	none
170	4	361	36		361	2012	654	5842.26	1	Second generation	Second generation	3	No religion	Almost every day (four or more times a week)	No	Yes	No	Yes	No	No	No	No		About once a month		About three or four times a year (approximately once every 3 to 4 months)				65	Currently married	3	High school graduate	High school graduate	High school graduate	High school graduate					Men	Ordinary house	SEOUL	East	Big City	3	4	none
171	5	361	36		361	2014	654	6134.3	1	Second generation	Second generation	1	No religion	Two or three times a week	No	Yes	Yes	Yes	No	No	No	No		Two or three times a week	Two or three times a week	Two or three times a week				67	Divorced	3	High school graduate	High school graduate	High school graduate	High school graduate	High school graduate				Men	Ordinary house	SEOUL	East	Big City	3	6	none
172	6	361	36		361	2016	654	6512.03	1	First generation		2	No religion	Almost every day (four or more times a week)	No	Yes	Yes	Yes	No	No	No	No		About twice a month (approximately every two weeks)	Two or three times a week	About once a month				69	Currently married	3	High school graduate	High school graduate	High school graduate	High school graduate	High school graduate	High school graduate			Men	Ordinary house	SEOUL	East	Big City	3	6	none
173	7	361	36		361	2018	654	5382.41	1	First generation	Married couple household	1	No religion	About three or four times a year (approximately once every 3 to 4 months)	No	No	No	No	No	No	No	Yes								71	Currently married	3	High school graduate	High school graduate	High school graduate	High school graduate	High school graduate	High school graduate	High school graduate		Men	Ordinary house	SEOUL	East	Big City	3	6	none
174	8	361	36		361	2020	654	6606.32	1	Second generation	Third generation	3	No religion	About three or four times a year (approximately once every 3 to 4 months)	No	No	No	No	No	No	No	Yes								73	Currently married	3	High school graduate	High school graduate	High school graduate	High school graduate	High school graduate	High school graduate	High school graduate	High school graduate	Men	Ordinary house	SEOUL	East	Big City	3	6	none
175	3	391	39		391	2010	596	1673.09	2	First generation	Married couple household	2	Buddhist	About once a week	No	Yes	No	No	No	No	No	No		About once a week						66	Currently married	2	Middle school graduate	Middle school graduate	Middle school graduate						Women	Ordinary house	SEOUL	East	Big City	2	4	none
176	4	391	39		391	2012	596	1619.03	2	First generation	Married couple household	2	Buddhist	About once a week	No	Yes	No	No	No	No	No	No		About once a week						68	Currently married	2	Middle school graduate	Middle school graduate	Middle school graduate	Middle school graduate					Women	Ordinary house	SEOUL	East	Big City	2	4	none
177	5	391	39		391	2014	596	1634.06	2	First generation	Married couple household	2	Buddhist	About once a week	No	Yes	No	No	No	No	No	No		About once a week						70	Currently married	2	Middle school graduate	Middle school graduate	Middle school graduate	Middle school graduate	Middle school graduate				Women	Ordinary house	SEOUL	East	Big City	2	4	none
178	8	391	39		391	2020	596	1489.53	2	First generation	Grandparent-grandchild household	2	No religion	Two or three times a week	No	Yes	No	No	No	No	No	No		About once a month						76	Currently married	2	Middle school graduate	Middle school graduate	Middle school graduate	Middle school graduate	Middle school graduate	Middle school graduate	Middle school graduate	Middle school graduate	Women	Ordinary house	SEOUL	East	Big City	2	4	none
179	1	392	39	2	391	2006	596	1405.21	2	First generation	Married couple household	2	Buddhist	About once a week	Yes	No	No	Yes	No	No	No	No	Two or three times a week			About once a month				68	Currently married	3	High school graduate								Men	Ordinary house	SEOUL	East	Big City	2	3	yes	1
180	2	392	39		391	2008	596	1677.64		First generation	Married couple household	2	Buddhist	About once a month	No	No	No	Yes	No	No	No	No				About once a month				70	Currently married	3	High school graduate	High school graduate							Men	Ordinary house	SEOUL	East	Big City	2	3	none
181	3	392	39		391	2010	596	1745.74	2	First generation	Married couple household	2	Protestant	About once a week	Yes	No	No	No	No	No	No	No	About once a week							72	Currently married	3	High school graduate	High school graduate	High school graduate						Men	Ordinary house	SEOUL	East	Big City	2	4	none
182	4	392	39		391	2012	596	1615.01	2	First generation	Married couple household	2	Protestant	About once a week	Yes	No	No	No	No	No	No	No	About once a week							74	Currently married	3	High school graduate	High school graduate	High school graduate	High school graduate					Men	Ordinary house	SEOUL	East	Big City	2	4	none
183	5	392	39		391	2014	596	1591.52	2	First generation	Married couple household	2	Buddhist	About once a week	No	Yes	No	No	No	No	No	No		About once a week						76	Currently married	3	High school graduate	High school graduate	High school graduate	High school graduate	High school graduate				Men	Ordinary house	SEOUL	East	Big City	2	4	none
184	6	392	39		391	2016	596	1797.42	2	First generation		2	No religion	No close friends	No	No	No	No	No	No	No	Yes								78	Currently married	3	High school graduate	High school graduate	High school graduate	High school graduate	High school graduate	High school graduate			Men	Ordinary house	SEOUL	East	Big City	2	4	none
185	7	392	39		391	2018	596	1512.94	2	First generation	Grandparent-grandchild household	2	No religion	No close friends	No	No	No	No	No	No	No	Yes								80	Currently married	3	High school graduate	High school graduate	High school graduate	High school graduate	High school graduate	High school graduate	High school graduate		Men	Ordinary house	SEOUL	East	Big City	2	4	none
186	8	392	39		391	2020	596	1763.49	2	First generation	Grandparent-grandchild household	2	No religion	No close friends	No	No	No	No	No	No	No	Yes								82	Currently married	3	High school graduate	High school graduate	High school graduate	High school graduate	High school graduate	High school graduate	High school graduate	High school graduate	Men	Ordinary house	SEOUL	East	Big City	2	4	none
187	1	401	40	1	401	2006	596	690.242	2	First generation	Married couple household	2	Protestant	About once a week	No	No	No	No	No	No	No	Yes								75	Currently married	2	Middle school graduate								Men	Ordinary house	SEOUL	East	Big City	5	7	none
188	2	401	40		401	2008	596	683.049		First generation	Married couple household	2	Protestant	Almost every day (four or more times a week)	Yes	No	No	No	No	No	No	No	About once a week							77	Currently married	2	Middle school graduate	Middle school graduate							Men	Ordinary house	SEOUL	East	Big City	5	7	none
189	3	401	40		401	2010	596	716.674	2	First generation	Married couple household	2	Protestant	Almost every day (four or more times a week)	Yes	No	No	No	No	No	No	No	About once a week							79	Currently married	2	Middle school graduate	Middle school graduate	Middle school graduate						Men	Ordinary house	SEOUL	East	Big City	5	7	none
190	1	441	44	1	441	2006	596	1405.21	2	Second generation	Second generation	3	Protestant	About once a week	Yes	No	No	No	No	No	No	No	About once a week							68	Currently married	2	Middle school graduate								Men	Ordinary house	SEOUL	East	Big City	3	1	none
191	2	441	44		441	2008	596	1677.64		First generation	Married couple household	2	Protestant	About once a week	Yes	No	No	No	No	No	No	No	About once a week							70	Currently married	2	Middle school graduate	Middle school graduate							Men	Ordinary house	SEOUL	East	Big City	3	4	none
192	5	442	44		441	2014	596	2086.82	2	First generation	Single-person household	2	No religion	Almost every day (four or more times a week)	No	Yes	No	No	No	No	No	No		About once a month						66	Widowed or missing (from family)	1	Less than elementary school graduate	Less than elementary school graduate	Less than elementary school graduate	Less than elementary school graduate	Less than elementary school graduate				Women	Ordinary house	SEOUL	East	Big City	3	5	none
193	8	442	44		441	2020	596	2162.65	1	First generation	Married couple household	1	No religion	No close friends	No	No	No	No	No	No	No	Yes								72	Widowed or missing (from family)	1	Less than elementary school graduate	Less than elementary school graduate	Less than elementary school graduate	Less than elementary school graduate	Less than elementary school graduate	Less than elementary school graduate	Less than elementary school graduate	Less than elementary school graduate	Women	Ordinary house	SEOUL	East	Big City	3	5	none
194	1	451	45	1	451	2006	897	2380.43	1	First generation	Married couple household	2	No religion	Almost every day (four or more times a week)	No	No	No	No	No	No	No	Yes								74	Currently married	4	College graduate or higher								Women	Apartment	SEOUL	East	Big City	3	6	none
195	1	461	46	1	461	2006	897	1190.21	1	First generation	Single-person household	1	Protestant	Almost every day (four or more times a week)	Yes	No	No	No	No	No	No	No	About once a week							72	Separated	4	College graduate or higher								Women	Apartment	SEOUL	East	Big City	4	8	none
196	5	491	49		491	2014	897	1347.78	2	Second generation	Second generation	2	No religion	About twice a month (approximately every two weeks)	No	Yes	No	No	No	No	No	No		About twice a month (approximately every two weeks)						66	Currently married	3	High school graduate	High school graduate	High school graduate	High school graduate	High school graduate				Women	Apartment	Daejeon	East	Big City	3	1	none
197	6	491	49		491	2016	897	1363.38	2	First generation		2	No religion	About twice a month (approximately every two weeks)	No	Yes	No	No	No	No	No	No		Two or three times a week						68	Currently married	3	High school graduate	High school graduate	High school graduate	High school graduate	High school graduate	High school graduate			Women	Ordinary house	Daejeon	East	Big City	3	4	none
198	7	491	49		491	2018	897	1207.3	2	First generation	Grandparent-grandchild household	2	No religion	About twice a month (approximately every two weeks)	No	Yes	No	No	No	No	No	No		About twice a month (approximately every two weeks)						70	Currently married	3	High school graduate	High school graduate	High school graduate	High school graduate	High school graduate	High school graduate	High school graduate		Women	Apartment	Daejeon	East	Big City	3	3	none
199	8	491	49		491	2020	897	1368.62	2	Second generation	Third generation	4	No religion	About five or six times a year (About once every two months)	No	Yes	No	No	No	No	No	No		About five or six times a year (About once every two months)						72	Currently married	3	High school graduate	High school graduate	High school graduate	High school graduate	High school graduate	High school graduate	High school graduate	High school graduate	Women	Apartment	Daejeon	East	Big City	3	3	none
200	5	492	49		491	2014	897	1203.24	2	Second generation	Second generation	2	No religion	About five or six times a year (About once every two months)	No	Yes	No	No	No	No	No	No		About twice a month (approximately every two weeks)						66	Currently married	4	College graduate or higher	College graduate or higher	College graduate or higher	College graduate or higher	College graduate or higher				Men	Apartment	Daejeon	East	Big City	3	1	none
201	6	492	49		491	2016	897	1171.46	2	First generation		2	No religion	About five or six times a year (About once every two months)	No	Yes	No	Yes	No	No	No	No		About twice a month (approximately every two weeks)		One or two times a year				68	Currently married	4	College graduate or higher	College graduate or higher	College graduate or higher	College graduate or higher	College graduate or higher	College graduate or higher			Men	Ordinary house	Daejeon	East	Big City	3	4	none
202	7	492	49		491	2018	897	1427.62	2	First generation	Grandparent-grandchild household	2	No religion	About twice a month (approximately every two weeks)	No	Yes	No	No	No	No	No	No		About once a week						70	Currently married	4	College graduate or higher	College graduate or higher	College graduate or higher	College graduate or higher	College graduate or higher	College graduate or higher	College graduate or higher		Men	Apartment	Daejeon	East	Big City	3	3	none
203	8	492	49		491	2020	897	1201.5	2	Second generation	Third generation	4	No religion	About twice a month (approximately every two weeks)	No	Yes	No	No	No	No	No	No		About twice a month (approximately every two weeks)						72	Currently married	4	College graduate or higher	College graduate or higher	College graduate or higher	College graduate or higher	College graduate or higher	College graduate or higher	College graduate or higher	College graduate or higher	Men	Apartment	Daejeon	East	Big City	3	3	none
204	1	501	50	1	501	2006	897	1372.79	2	First generation	Married couple household	2	No religion	No close friends	No	No	No	Yes	No	No	No	No				About once a month				69	Currently married	4	College graduate or higher								Men	Apartment	SEOUL	East	Big City	2	3	none
205	1	502	50	2	501	2006	897	1088.19	2	First generation	Married couple household	2	No religion	No close friends	No	No	No	No	No	No	No	Yes								65	Currently married	3	High school graduate								Women	Apartment	SEOUL	East	Big City	2	3	none
206	4	511	51		511	2012	57	1829.5	2	Second generation	Second generation	5	No religion	About twice a month (approximately every two weeks)	No	Yes	No	Yes	No	No	No	No		About once a month		About three or four times a year (approximately once every 3 to 4 months)				66	Currently married	3	High school graduate	High school graduate	High school graduate	High school graduate					Men	Ordinary house	SEOUL	East	Big City	3	1	none
207	5	511	51		511	2014	57	2080.01	2	Second generation	Second generation	2	No religion	Almost every day (four or more times a week)	No	No	Yes	Yes	No	No	No	No			Almost every day (four or more times a week)	About once a month				68	Currently married	3	High school graduate	High school graduate	High school graduate	High school graduate	High school graduate				Men	Ordinary house	Gyeonggi	township department	township department	3	6	none
208	6	511	51		511	2016	57	2056.3	2	First generation		2	No religion	Almost every day (four or more times a week)	No	Yes	Yes	Yes	No	No	No	No		Almost every day (four or more times a week)	About once a month	About once a month				70	Currently married	3	High school graduate	High school graduate	High school graduate	High school graduate	High school graduate	High school graduate			Men	Ordinary house	Gyeonggi	township department	township department	3	6	none
209	7	511	51		511	2018	57	1903.11	2	First generation	Grandparent-grandchild household	2	No religion	Almost every day (four or more times a week)	No	Yes	Yes	No	No	No	No	No		About once a month	Almost every day (four or more times a week)					72	Currently married	3	High school graduate	High school graduate	High school graduate	High school graduate	High school graduate	High school graduate	High school graduate		Men	Ordinary house	Gyeonggi	township department	township department	3	6	none
210	8	511	51		511	2020	57	2069.06	2	Second generation	Third generation	5	No religion	About once a month	No	Yes	Yes	No	No	No	No	No		About once a month	About once a month					74	Currently married	3	High school graduate	High school graduate	High school graduate	High school graduate	High school graduate	High school graduate	High school graduate	High school graduate	Men	Ordinary house	Gyeonggi	township department	township department	3	6	none
211	6	512	51		511	2016	57	2038.14	2	First generation		2	No religion	Almost every day (four or more times a week)	No	No	Yes	No	No	No	No	No			Almost every day (four or more times a week)					65	Currently married	3	High school graduate	High school graduate	High school graduate	High school graduate	High school graduate	High school graduate			Women	Ordinary house	Gyeonggi	township department	township department	3	6	none
212	7	512	51		511	2018	57	1937.33	2	First generation	Grandparent-grandchild household	2	No religion	Two or three times a week	No	Yes	Yes	Yes	No	No	No	No		Two or three times a week	About once a month	About once a month				67	Currently married	3	High school graduate	High school graduate	High school graduate	High school graduate	High school graduate	High school graduate	High school graduate		Women	Ordinary house	Gyeonggi	township department	township department	3	6	none
213	8	512	51		511	2020	57	2062.75	2	Second generation	Third generation	5	No religion	About once a month	No	Yes	Yes	No	No	No	No	No		About five or six times a year (About once every two months)	About once a month					69	Currently married	3	High school graduate	High school graduate	High school graduate	High school graduate	High school graduate	High school graduate	High school graduate	High school graduate	Women	Ordinary house	Gyeonggi	township department	township department	3	6	none
214	2	521	52		521	2008	57	1902	1	First generation	Single-person household	1	No religion	Almost every day (four or more times a week)	No	Yes	No	No	No	No	No	No		About twice a month (approximately every two weeks)						66	Widowed or missing (from family)	3	High school graduate	High school graduate							Women	Ordinary house	SEOUL	East	Big City	3	3	none
215	3	521	52		521	2010	57	2202.65	1	First generation	Single-person household	1	Catholic	Almost every day (four or more times a week)	Yes	Yes	No	No	No	No	No	No	About once a week	About twice a month (approximately every two weeks)						68	Widowed or missing (from family)	3	High school graduate	High school graduate	High school graduate						Women	Ordinary house	SEOUL	East	Big City	3	4	none
216	4	521	52		521	2012	57	2269.97	1	First generation	Single-person household	1	Catholic	Almost every day (four or more times a week)	Yes	Yes	No	No	No	No	No	No	About once a month	About once a month						70	Widowed or missing (from family)	3	High school graduate	High school graduate	High school graduate	High school graduate					Women	Ordinary house	SEOUL	East	Big City	3	4	none
217	5	521	52		521	2014	57	2413.54	1	First generation	Single-person household	1	Catholic	Two or three times a week	No	Yes	No	Yes	No	No	No	No		Two or three times a week		Two or three times a week				72	Widowed or missing (from family)	3	High school graduate	High school graduate	High school graduate	High school graduate	High school graduate				Women	Ordinary house	SEOUL	East	Big City	3	4	none
218	6	521	52		521	2016	57	2520.98	1	First generation		1	Catholic	Almost every day (four or more times a week)	Yes	Yes	No	No	No	No	No	No	About once a month	About once a month						74	Widowed or missing (from family)	3	High school graduate	High school graduate	High school graduate	High school graduate	High school graduate	High school graduate			Women	Ordinary house	SEOUL	East	Big City	3	4	none
219	7	521	52		521	2018	57	2022.98	1	First generation	Married couple household	1	No religion	About five or six times a year (About once every two months)	No	No	No	No	No	No	No	Yes								76	Widowed or missing (from family)	3	High school graduate	High school graduate	High school graduate	High school graduate	High school graduate	High school graduate	High school graduate		Women	Ordinary house	SEOUL	East	Big City	3	4	none
220	1	531	53	1	531	2006	57	701.206	1	First generation	Single-person household	1	Catholic	Almost every day (four or more times a week)	Yes	No	No	No	No	No	No	No	About once a week							78	Widowed or missing (from family)	1	Less than elementary school graduate								Women	Ordinary house	SEOUL	East	Big City	4	7	none
221	2	531	53		531	2008	57	855.589	1	First generation	Single-person household	1	Catholic	Almost every day (four or more times a week)	Yes	Yes	No	No	No	No	No	No	About once a month	About once a month						80	Widowed or missing (from family)	1	Less than elementary school graduate	Less than elementary school graduate							Women	Ordinary house	SEOUL	East	Big City	4	7	none
222	3	531	53		531	2010	57	965.769	1	First generation	Single-person household	1	Catholic	Almost every day (four or more times a week)	No	Yes	No	No	No	No	No	No		About once a month						82	Widowed or missing (from family)	1	Less than elementary school graduate	Less than elementary school graduate	Less than elementary school graduate						Women	Ordinary house	SEOUL	East	Big City	4	7	none
223	4	531	53		531	2012	57	1158.7	1	First generation	Single-person household	1	Catholic	Almost every day (four or more times a week)	No	Yes	No	No	No	No	No	No		About once a month						84	Widowed or missing (from family)	1	Less than elementary school graduate	Less than elementary school graduate	Less than elementary school graduate	Less than elementary school graduate					Women	Ordinary house	SEOUL	East	Big City	4	7	none
224	5	531	53		531	2014	57	1219.17	1	First generation	Single-person household	1	Catholic	About once a month	No	Yes	No	No	No	No	No	No		About once a month						86	Widowed or missing (from family)	1	Less than elementary school graduate	Less than elementary school graduate	Less than elementary school graduate	Less than elementary school graduate	Less than elementary school graduate				Women	Ordinary house	SEOUL	East	Big City	4	7	none
225	6	531	53		531	2016	57	1407.92	1	Third generation		5	Catholic	About once a week	No	No	No	No	No	No	No	Yes								88	Widowed or missing (from family)	1	Less than elementary school graduate	Less than elementary school graduate	Less than elementary school graduate	Less than elementary school graduate	Less than elementary school graduate	Less than elementary school graduate			Women	Apartment	SEOUL	East	Big City	4	7	none
226	7	531	53		531	2018	57	1201.52	1	Third generation	Fourth generation	5	Catholic	Almost every day (four or more times a week)	No	No	No	No	No	No	No	Yes								90	Widowed or missing (from family)	1	Less than elementary school graduate	Less than elementary school graduate	Less than elementary school graduate	Less than elementary school graduate	Less than elementary school graduate	Less than elementary school graduate	Less than elementary school graduate		Women	Apartment	SEOUL	East	Big City	4	7	none
227	8	531	53		531	2020	57	1385.35	1	Second generation	Third generation	5	No religion	About once a week	No	No	No	No	No	No	No	Yes								92	Widowed or missing (from family)	1	Less than elementary school graduate	Less than elementary school graduate	Less than elementary school graduate	Less than elementary school graduate	Less than elementary school graduate	Less than elementary school graduate	Less than elementary school graduate	Less than elementary school graduate	Women	Apartment	SEOUL	East	Big City	4	7	none
228	1	561	56	1	561	2006	57	854.321	2	First generation	Married couple household	2	No religion	No close friends	No	No	No	No	No	No	No	Yes								70	Currently married	2	Middle school graduate								Men	Ordinary house	SEOUL	East	Big City	3	4	none
229	2	561	56		561	2008	57	1058.54		Second generation	Grandparent-grandchild household	3	Protestant	Almost every day (four or more times a week)	No	Yes	No	No	No	No	No	No		About once a month						72	Currently married	2	Middle school graduate	Middle school graduate							Men	Ordinary house	SEOUL	East	Big City	3	4	none
230	3	561	56		561	2010	57	1152.95	2	Second generation	Grandparent-grandchild household	3	No religion	Almost every day (four or more times a week)	No	No	No	No	No	No	No	Yes								74	Currently married	2	Middle school graduate	Middle school graduate	Middle school graduate						Men	Ordinary house	SEOUL	East	Big City	3	5	none
231	5	561	56		561	2014	57	1070.34	2	Second generation	Grandparent-grandchild household	3	Protestant	Almost every day (four or more times a week)	No	Yes	No	No	No	No	No	No		About once a month						78	Currently married	2	Middle school graduate	Middle school graduate	Middle school graduate	Middle school graduate	Middle school graduate				Men	Ordinary house	SEOUL	East	Big City	3	5	none
232	1	562	56	2	561	2006	57	1113.89	2	First generation	Married couple household	2	Protestant	No close friends	Yes	No	No	No	No	No	No	No	About once a week							65	Currently married	1	Less than elementary school graduate								Women	Ordinary house	SEOUL	East	Big City	3	1	none
233	2	562	56		561	2008	57	1324.52	2	Second generation	Grandparent-grandchild household	3	Protestant	Almost every day (four or more times a week)	No	Yes	No	No	No	No	No	No		About once a month						67	Currently married	1	Less than elementary school graduate	Less than elementary school graduate							Women	Ordinary house	SEOUL	East	Big City	3	4	none
234	3	562	56		561	2010	57	1361.31	2	Second generation	Grandparent-grandchild household	3	Protestant	About once a month	No	Yes	No	No	No	No	No	No		About once a month						69	Currently married	1	Less than elementary school graduate	Less than elementary school graduate	Less than elementary school graduate						Women	Ordinary house	SEOUL	East	Big City	3	5	none
235	4	562	56		561	2012	57	1264.63	2	Second generation	Grandparent-grandchild household	3	Protestant	About once a month	No	Yes	No	No	No	No	No	No		About once a month						71	Currently married	1	Less than elementary school graduate	Less than elementary school graduate	Less than elementary school graduate	Less than elementary school graduate					Women	Ordinary house	SEOUL	East	Big City	3	5	none
236	5	562	56		561	2014	57	1270.9	2	Second generation	Grandparent-grandchild household	3	Protestant	About once a month	No	Yes	No	No	No	No	No	No		About once a month						73	Currently married	1	Less than elementary school graduate	Less than elementary school graduate	Less than elementary school graduate	Less than elementary school graduate	Less than elementary school graduate				Women	Ordinary house	SEOUL	East	Big City	3	5	none
237	7	562	56		561	2018	57	1143	1	Second generation	First generation	2	Protestant	About five or six times a year (About once every two months)	No	No	No	No	No	No	No	Yes								77	Widowed or missing (from family)	1	Less than elementary school graduate	Less than elementary school graduate	Less than elementary school graduate	Less than elementary school graduate	Less than elementary school graduate	Less than elementary school graduate	Less than elementary school graduate		Women	Ordinary house	SEOUL	East	Big City	3	5	none
238	7	581	58		581	2018	689	7178.27	1	First generation	Married couple household	1	No religion	About once a month	No	No	Yes	No	No	No	No	No			About once a month					66	Divorced	3	High school graduate	High school graduate	High school graduate	High school graduate	High school graduate	High school graduate	High school graduate		Men	Apartment	SEOUL	East	Big City	2	0	none
239	8	581	58		581	2020	689	8664.67	1	Second generation	Third generation	3	No religion	About once a week	No	No	No	No	No	No	No	Yes								68	Divorced	3	High school graduate	High school graduate	High school graduate	High school graduate	High school graduate	High school graduate	High school graduate	High school graduate	Men	Apartment	SEOUL	East	Big City	2	0	none
240	1	611	61	1	611	2006	689	1113.89	2	First generation	Married couple household	2	Protestant	About five or six times a year (About once every two months)	No	No	No	No	No	No	No	Yes								69	Currently married	2	Middle school graduate								Women	Ordinary house	SEOUL	East	Big City	2	2	yes	1
241	2	611	61		611	2008	689	1261.07	2	First generation	Married couple household	2	Protestant	About once a week	Yes	No	No	No	No	No	No	No	About once a week							71	Currently married	2	Middle school graduate	Middle school graduate							Women	Ordinary house	SEOUL	East	Big City	2	2	yes	1
242	3	611	61		611	2010	689	1236.77	2	First generation	Married couple household	2	Protestant	About once a week	Yes	No	No	No	No	No	No	No	About once a week							73	Currently married	2	Middle school graduate	Middle school graduate	Middle school graduate						Women	Ordinary house	SEOUL	East	Big City	2	2	yes	1
243	4	611	61		611	2012	689	1145.14	1	First generation	Single-person household	1	Protestant	Almost every day (four or more times a week)	Yes	No	No	No	No	No	No	No	Almost every day (four or more times a week)							75	Widowed or missing (from family)	2	Middle school graduate	Middle school graduate	Middle school graduate	Middle school graduate					Women	Ordinary house	SEOUL	East	Big City	2	2	yes	1
244	5	611	61		611	2014	689	1254.19	1	First generation	Single-person household	1	Protestant	Almost every day (four or more times a week)	No	No	No	No	No	No	Yes	No							Almost every day (four or more times a week)	77	Widowed or missing (from family)	2	Middle school graduate	Middle school graduate	Middle school graduate	Middle school graduate	Middle school graduate				Women	Ordinary house	SEOUL	East	Big City	2	2	none
245	6	611	61		611	2016	689	1409.55	1	First generation		1	Protestant	About once a week	Yes	Yes	No	No	No	No	No	No	About once a week	About once a month						79	Widowed or missing (from family)	2	Middle school graduate	Middle school graduate	Middle school graduate	Middle school graduate	Middle school graduate	Middle school graduate			Women	Ordinary house	SEOUL	East	Big City	2	2	none
246	7	611	61		611	2018	689	1269.23	1	First generation	Married couple household	1	Protestant	Almost every day (four or more times a week)	No	Yes	No	No	No	No	No	No		Almost every day (four or more times a week)						81	Widowed or missing (from family)	2	Middle school graduate	Middle school graduate	Middle school graduate	Middle school graduate	Middle school graduate	Middle school graduate	Middle school graduate		Women	Ordinary house	SEOUL	East	Big City	2	2	none
247	8	611	61		611	2020	689	1472.04	1	First generation	Married couple household	1	Protestant	One or two times a year	No	Yes	No	No	No	No	No	No		One or two times a year						83	Widowed or missing (from family)	2	Middle school graduate	Middle school graduate	Middle school graduate	Middle school graduate	Middle school graduate	Middle school graduate	Middle school graduate	Middle school graduate	Women	Ordinary house	SEOUL	East	Big City	2	2	none
248	2	612	61		611	2008	689	1009.5		First generation	Married couple household	2	No religion	About once a month	No	Yes	No	No	No	No	No	No		About once a month						75	Currently married	3	High school graduate	High school graduate							Men	Ordinary house	SEOUL	East	Big City	2	2	none
249	3	612	61		611	2010	689	1047.11	2	First generation	Married couple household	2	Protestant	About once a week	Yes	No	No	No	No	No	No	No	About once a week							77	Currently married	3	High school graduate	High school graduate	High school graduate						Men	Ordinary house	SEOUL	East	Big City	2	2	none
250	2	631	63		631	2008	724	1817.01	1	First generation	Single-person household	1	Protestant	Almost every day (four or more times a week)	Yes	No	Yes	No	Yes	No	No	No	About once a week		Two or three times a week		About once a week			66	Widowed or missing (from family)	3	High school graduate	High school graduate							Women	Apartment	SEOUL	East	Big City	2	4	none
251	3	631	63		631	2010	724	1990.6	1	First generation	Single-person household	1	Protestant	About once a week	Yes	No	No	No	No	No	No	No	About once a week							68	Widowed or missing (from family)	3	High school graduate	High school graduate	High school graduate						Women	Ordinary house	SEOUL	East	Big City	2	4	none
252	4	631	63		631	2012	724	2051.44	1	First generation	Single-person household	1	Protestant	Two or three times a week	Yes	No	No	No	No	No	No	No	Two or three times a week							70	Widowed or missing (from family)	3	High school graduate	High school graduate	High school graduate	High school graduate					Women	Apartment	SEOUL	East	Big City	2	4	none
253	5	631	63		631	2014	724	2253.53	1	First generation	Single-person household	1	Protestant	About twice a month (approximately every two weeks)	Yes	Yes	No	Yes	No	No	No	No	About once a week	About once a month		About once a month				72	Widowed or missing (from family)	3	High school graduate	High school graduate	High school graduate	High school graduate	High school graduate				Women	Ordinary house	Gyeonggi	East	small and medium city	2	4	none
254	6	631	63		631	2016	724	2243.72	1	First generation		1	Protestant	Two or three times a week	Yes	No	No	No	No	No	No	No	About once a week							74	Widowed or missing (from family)	3	High school graduate	High school graduate	High school graduate	High school graduate	High school graduate	High school graduate			Women	Ordinary house	Gyeonggi	East	small and medium city	2	4	none
255	7	631	63		631	2018	724	2071.55	1	First generation	Married couple household	1	Protestant	About three or four times a year (approximately once every 3 to 4 months)	Yes	No	No	No	No	No	No	No	About once a week							76	Widowed or missing (from family)	3	High school graduate	High school graduate	High school graduate	High school graduate	High school graduate	High school graduate	High school graduate		Women	Apartment	Gyeonggi	East	small and medium city	2	4	none
256	6	642	64		641	2016	724	2403.36	2	First generation		2	No religion	About once a month	No	Yes	No	No	No	No	No	No		About once a month						66	Currently married	2	Middle school graduate	Middle school graduate	Middle school graduate	Middle school graduate	Middle school graduate	Middle school graduate			Men	Ordinary house	SEOUL	East	Big City	2	2	none
257	7	642	64		641	2018	724	1944.97	2	First generation	Grandparent-grandchild household	2	Buddhist	About once a month	No	Yes	No	Yes	No	No	No	No		About once a month		About once a month				68	Currently married	2	Middle school graduate	Middle school graduate	Middle school graduate	Middle school graduate	Middle school graduate	Middle school graduate	Middle school graduate		Men	Ordinary house	Gangwon	township department	township department	2	2	none
258	8	642	64		641	2020	724	2632.07	2	Second generation	Third generation	3	No religion	About once a month	No	Yes	No	No	No	No	No	No		One or two times a year						70	Currently married	2	Middle school graduate	Middle school graduate	Middle school graduate	Middle school graduate	Middle school graduate	Middle school graduate	Middle school graduate	Middle school graduate	Men	Ordinary house	Gangwon	township department	township department	2	2	none
259	7	652	65		651	2018	724	3507.49	2	Second generation	Third generation	3	No religion	About three or four times a year (approximately once every 3 to 4 months)	No	No	No	Yes	No	No	No	No				About three or four times a year (approximately once every 3 to 4 months)				66	Currently married	3	High school graduate	High school graduate	High school graduate	High school graduate	High school graduate	High school graduate	High school graduate		Men	Apartment	SEOUL	East	Big City	2	1	none
260	8	652	65		651	2020	724	4148.89	2	Second generation	Third generation	5	No religion	About once a month	No	Yes	No	No	No	No	No	No		One or two times a year						68	Currently married	3	High school graduate	High school graduate	High school graduate	High school graduate	High school graduate	High school graduate	High school graduate	High school graduate	Men	Apartment	SEOUL	East	Big City	2	1	none
261	8	662	66		661	2020	724	4572.48	2	Second generation	Third generation	3	No religion	No close friends	No	No	No	No	No	No	No	Yes								66	Currently married	3	High school graduate	High school graduate	High school graduate	High school graduate	High school graduate	High school graduate	High school graduate	High school graduate	Men	Ordinary house	SEOUL	East	Big City	2	4	none
262	1	671	67	1	671	2006	724	1088.19	2	First generation	Married couple household	2	Protestant	About once a week	Yes	No	No	No	No	No	No	No	About once a week							65	Currently married	2	Middle school graduate								Women	Apartment	SEOUL	East	Big City	3	6	yes	1
263	2	671	67		671	2008	724	1344.2	2	First generation	Married couple household	2	Protestant	Almost every day (four or more times a week)	Yes	No	No	No	No	No	No	No	About once a week							67	Currently married	2	Middle school graduate	Middle school graduate							Women	Apartment	SEOUL	East	Big City	3	6	yes	1
264	1	672	67	2	671	2006	724	834.61	2	First generation	Married couple household	2	Protestant	About once a week	Yes	No	No	No	No	No	No	No	About once a week							70	Currently married	3	High school graduate								Men	Apartment	SEOUL	East	Big City	3	6	none
265	2	672	67		671	2008	724	1074.53		First generation	Married couple household	2	Protestant	About once a week	Yes	No	No	No	No	No	No	No	About once a week							72	Currently married	3	High school graduate	High school graduate							Men	Apartment	SEOUL	East	Big City	3	6	none
266	6	681	68		681	2016	724	2091.54	2	First generation		2	Protestant	About once a week	Yes	Yes	No	No	No	No	No	No	About once a week	One or two times a year						65	Currently married	2	Middle school graduate	Middle school graduate	Middle school graduate	Middle school graduate	Middle school graduate	Middle school graduate			Women	Apartment	SEOUL	East	Big City	2	3	none
267	7	681	68		681	2018	724	1961.69	2	First generation	Grandparent-grandchild household	2	Protestant	About once a month	No	Yes	No	No	No	No	No	No		About once a month						67	Currently married	2	Middle school graduate	Middle school graduate	Middle school graduate	Middle school graduate	Middle school graduate	Middle school graduate	Middle school graduate		Women	Apartment	SEOUL	East	Big City	2	1	none
268	8	681	68		681	2020	724	2010.61	2	First generation	Grandparent-grandchild household	2	Protestant	One or two times a year	No	No	No	No	No	No	No	Yes								69	Currently married	2	Middle school graduate	Middle school graduate	Middle school graduate	Middle school graduate	Middle school graduate	Middle school graduate	Middle school graduate	Middle school graduate	Women	Apartment	SEOUL	East	Big City	2	1	none
269	5	682	68		681	2014	724	2488.53	2	First generation	Married couple household	2	Protestant	About once a month	No	Yes	No	No	No	No	No	No		About once a month						65	Currently married	3	High school graduate	High school graduate	High school graduate	High school graduate	High school graduate				Men	Ordinary house	SEOUL	East	Big City	2	3	none
270	6	682	68		681	2016	724	2396.8	2	First generation		2	No religion	About once a month	No	Yes	No	No	No	No	No	No		About once a month						67	Currently married	3	High school graduate	High school graduate	High school graduate	High school graduate	High school graduate	High school graduate			Men	Apartment	SEOUL	East	Big City	2	3	none
271	7	682	68		681	2018	724	1990.65	2	First generation	Grandparent-grandchild household	2	Protestant	About once a week	No	Yes	No	No	No	No	No	No		About once a week						69	Currently married	3	High school graduate	High school graduate	High school graduate	High school graduate	High school graduate	High school graduate	High school graduate		Men	Apartment	SEOUL	East	Big City	2	1	none
272	8	682	68		681	2020	724	2471.61	2	First generation	Grandparent-grandchild household	2	Protestant	Almost every day (four or more times a week)	No	No	Yes	No	No	No	No	No			Almost every day (four or more times a week)					71	Currently married	3	High school graduate	High school graduate	High school graduate	High school graduate	High school graduate	High school graduate	High school graduate	High school graduate	Men	Apartment	SEOUL	East	Big City	2	1	none
273	8	711	71		711	2020	888	8797.12	1	First generation	Married couple household	1	No religion	About once a month	No	Yes	No	No	No	No	No	No		About once a month						66	Separated	3	High school graduate	High school graduate	High school graduate	High school graduate	High school graduate	High school graduate	High school graduate	High school graduate	Men	Ordinary house	SEOUL	East	Big City	3	5	none
274	5	742	74		741	2014	888	2093.88	2	First generation	Married couple household	2	No religion	Two or three times a week	No	No	Yes	No	No	No	No	No			Two or three times a week					65	Currently married	3	Less than elementary school graduate	High school graduate	High school graduate	High school graduate	High school graduate				Women	Ordinary house	SEOUL	East	Big City	3	3	none
275	6	742	74		741	2016	888	2008.99	2	First generation		2	No religion	Two or three times a week	No	No	Yes	No	No	No	No	No			Two or three times a week					67	Currently married	3	Less than elementary school graduate	High school graduate	High school graduate	High school graduate	High school graduate	High school graduate			Women	Ordinary house	SEOUL	East	Big City	3	3	none
276	7	742	74		741	2018	888	1875.34	2	First generation	Grandparent-grandchild household	2	No religion	Almost every day (four or more times a week)	No	No	Yes	No	No	No	No	No			Almost every day (four or more times a week)					69	Currently married	3	Less than elementary school graduate	High school graduate	High school graduate	High school graduate	High school graduate	High school graduate	High school graduate		Women	Ordinary house	SEOUL	East	Big City	3	4	none
277	8	742	74		741	2020	888	1899.43	2	Second generation	Third generation	3	No religion	Two or three times a week	No	No	Yes	No	No	No	No	No			Two or three times a week					71	Currently married	3	Less than elementary school graduate	High school graduate	High school graduate	High school graduate	High school graduate	High school graduate	High school graduate	High school graduate	Women	Ordinary house	SEOUL	East	Big City	3	4	none
278	1	753	75	3	753	2006	667	1088.19	3	Third generation	Third generation	4	No religion	About once a week	No	Yes	No	No	No	No	No	No		About once a month						66	Widowed or missing (from family)	1	Less than elementary school graduate								Women	Apartment	SEOUL	East	Big City	3	5	none
279	2	753	75		753	2008	667	1247.84		Third generation	Third generation	4	No religion	Almost every day (four or more times a week)	No	Yes	No	No	No	No	No	No		About once a month						68	Widowed or missing (from family)	1	Less than elementary school graduate	Less than elementary school graduate							Women	Apartment	SEOUL	East	Big City	3	5	none
280	3	753	75		753	2010	667	1276.67	3	Third generation	Third generation	4	No religion	About once a month	No	Yes	No	No	No	No	No	No		About once a month						70	Widowed or missing (from family)	1	Less than elementary school graduate	Less than elementary school graduate	Less than elementary school graduate						Women	Ordinary house	SEOUL	East	Big City	3	5	none
281	4	753	75		753	2012	667	1223.58	3	Third generation	Third generation	4	No religion	About once a month	No	Yes	No	No	No	No	No	No		About once a month						72	Widowed or missing (from family)	1	Less than elementary school graduate	Less than elementary school graduate	Less than elementary school graduate	Less than elementary school graduate					Women	Apartment	SEOUL	East	Big City	3	5	none
282	5	753	75		753	2014	667	1223.83	3	Third generation	Third generation	4	No religion	Two or three times a week	No	Yes	No	No	No	No	No	No		Two or three times a week						74	Widowed or missing (from family)	1	Less than elementary school graduate	Less than elementary school graduate	Less than elementary school graduate	Less than elementary school graduate	Less than elementary school graduate				Women	Ordinary house	SEOUL	East	Big City	3	5	none
283	6	753	75		753	2016	667	1296.46	3	Third generation		4	No religion	About once a week	No	Yes	No	No	No	No	No	No		About once a week						76	Widowed or missing (from family)	1	Less than elementary school graduate	Less than elementary school graduate	Less than elementary school graduate	Less than elementary school graduate	Less than elementary school graduate	Less than elementary school graduate			Women	Apartment	SEOUL	East	Big City	3	5	none
284	7	753	75		753	2018	667	1126.26	3	Third generation	Fourth generation	4	Buddhist	Two or three times a week	No	Yes	Yes	No	No	No	No	No		Two or three times a week	Two or three times a week					78	Widowed or missing (from family)	1	Less than elementary school graduate	Less than elementary school graduate	Less than elementary school graduate	Less than elementary school graduate	Less than elementary school graduate	Less than elementary school graduate	Less than elementary school graduate		Women	Apartment	SEOUL	East	Big City	3	5	none
285	8	753	75		753	2020	667	1282.87	3	Third generation	Fourth generation	4	No religion	Almost every day (four or more times a week)	No	Yes	No	No	No	No	No	No		Almost every day (four or more times a week)						80	Widowed or missing (from family)	1	Less than elementary school graduate	Less than elementary school graduate	Less than elementary school graduate	Less than elementary school graduate	Less than elementary school graduate	Less than elementary school graduate	Less than elementary school graduate	Less than elementary school graduate	Women	Apartment	SEOUL	East	Big City	1	5	none
286	1	761	76	1	761	2006	667	834.61	2	First generation	Married couple household	2	No religion	Two or three times a week	No	Yes	No	No	No	No	No	No		Two or three times a week						71	Currently married	1	Less than elementary school graduate								Men	Apartment	SEOUL	East	Big City	2	0	none
287	6	761	76		761	2016	667	1820.34	2	Second generation		3	No religion	About three or four times a year (approximately once every 3 to 4 months)	No	Yes	No	No	No	No	No	No		About three or four times a year (approximately once every 3 to 4 months)						81	Currently married	1	Less than elementary school graduate	Less than elementary school graduate	Less than elementary school graduate	Less than elementary school graduate	Less than elementary school graduate	Less than elementary school graduate			Men	Apartment	SEOUL	East	Big City	4	2	none
288	7	782	78		781	2018	107	3359.99	2	Second generation	Third generation	3	No religion	One or two times a year	No	No	No	Yes	No	No	No	No				About five or six times a year (About once every two months)				66	Currently married	3	High school graduate	High school graduate	High school graduate	High school graduate	High school graduate	High school graduate	High school graduate		Men	Apartment	SEOUL	East	Big City	2	1	none
289	8	782	78		781	2020	107	3974.42	2	Second generation	Third generation	4	No religion	About once a month	No	No	No	Yes	No	No	No	No				About once a month				68	Currently married	3	High school graduate	High school graduate	High school graduate	High school graduate	High school graduate	High school graduate	High school graduate	High school graduate	Men	Apartment	SEOUL	East	Big City	2	1	none
290	1	793	79	3	793	2006	107	854.321	4	Third generation	Third generation	7	No religion	About twice a month (approximately every two weeks)	No	No	No	Yes	No	No	No	No				One or two times a year				73	Currently married	2	Middle school graduate								Men	Ordinary house	SEOUL	East	Big City	5	11	none
291	1	794	79	4	793	2006	107	1218.32	4	Third generation	Third generation	7	No religion	About once a week	No	Yes	No	Yes	No	No	No	No		About once a month		One or two times a year				70	Currently married	2	Middle school graduate								Women	Ordinary house	SEOUL	East	Big City	5	11	yes	1
292	4	794	79		793	2012	107	1444.92	4	Second generation	Second generation	4	Protestant	About once a week	Yes	No	No	No	No	No	No	No	About once a week							76	Currently married	2	Middle school graduate	Middle school graduate	Middle school graduate	Middle school graduate					Women	Ordinary house	SEOUL	East	Big City	5	11	yes	1
293	5	794	79		793	2014	107	1464.28	4	Second generation	Second generation	4	Protestant	About once a week	Yes	No	No	No	No	No	No	No	About once a week							78	Currently married	2	Middle school graduate	Middle school graduate	Middle school graduate	Middle school graduate	Middle school graduate				Women	Ordinary house	SEOUL	East	Big City	5	11	yes	1
294	6	794	79		793	2016	107	1536.66	3	Second generation		6	No religion	Two or three times a week	No	Yes	No	No	No	No	No	No		About once a week						80	Widowed or missing (from family)	2	Middle school graduate	Middle school graduate	Middle school graduate	Middle school graduate	Middle school graduate	Middle school graduate			Women	Ordinary house	SEOUL	East	Big City	5	11	none
295	7	794	79		793	2018	107	1335.83	3	Second generation	Third generation	3	No religion	About once a month	No	Yes	No	No	No	No	No	No		About once a month						82	Widowed or missing (from family)	2	Middle school graduate	Middle school graduate	Middle school graduate	Middle school graduate	Middle school graduate	Middle school graduate	Middle school graduate		Women	Ordinary house	SEOUL	East	Big City	5	11	none
296	8	794	79		793	2020	107	1539.62	3	Third generation	Fourth generation	3	Protestant	About once a week	Yes	No	No	No	No	No	No	No	About once a week							84	Widowed or missing (from family)	2	Middle school graduate	Middle school graduate	Middle school graduate	Middle school graduate	Middle school graduate	Middle school graduate	Middle school graduate	Middle school graduate	Women	Ordinary house	SEOUL	East	Big City	5	11	none
297	1	811	81	1	811	2006	107	1405.21	2	First generation	Married couple household	2	No religion	About once a week	No	Yes	No	Yes	No	No	No	No		About once a month		About three or four times a year (approximately once every 3 to 4 months)				65	Currently married	2	Middle school graduate								Men	Ordinary house	SEOUL	East	Big City	3	6	none
298	4	811	81		811	2012	107	1512.36	2	First generation	Married couple household	2	No religion	About twice a month (approximately every two weeks)	No	Yes	No	No	No	No	No	No		About once a month						71	Currently married	2	Middle school graduate	Middle school graduate	Middle school graduate	Middle school graduate					Men	Ordinary house	SEOUL	East	Big City	3	6	none
299	5	811	81		811	2014	107	1578.75	2	First generation	Married couple household	2	No religion	About once a month	No	Yes	No	No	No	No	No	No		About once a month						73	Currently married	2	Middle school graduate	Middle school graduate	Middle school graduate	Middle school graduate	Middle school graduate				Men	Ordinary house	SEOUL	East	Big City	3	6	none
300	6	811	81		811	2016	107	1242.15	2	First generation		2	No religion	About once a month	No	Yes	No	No	No	No	No	No		About once a month						75	Currently married	2	Middle school graduate	Middle school graduate	Middle school graduate	Middle school graduate	Middle school graduate	Middle school graduate			Men	Apartment	Gyeonggi	East	Big City	3	6	none
301	7	811	81		811	2018	107	1143.77	2	First generation	Grandparent-grandchild household	2	No religion	About once a month	No	Yes	No	No	No	No	No	No		About once a month						77	Currently married	2	Middle school graduate	Middle school graduate	Middle school graduate	Middle school graduate	Middle school graduate	Middle school graduate	Middle school graduate		Men	Apartment	Gyeonggi	East	small and medium city	3	6	none
302	8	811	81		811	2020	107	1257.97	2	First generation	Grandparent-grandchild household	2	No religion	About once a month	No	Yes	No	Yes	No	No	No	No		About once a month		About once a month				79	Currently married	2	Middle school graduate	Middle school graduate	Middle school graduate	Middle school graduate	Middle school graduate	Middle school graduate	Middle school graduate	Middle school graduate	Men	Apartment	Gyeonggi	East	small and medium city	3	6	none
303	1	812	81	2	811	2006	107	1113.89	2	First generation	Married couple household	2	No religion	Two or three times a week	No	Yes	No	No	No	No	No	No		About twice a month (approximately every two weeks)						66	Currently married	2	Middle school graduate								Women	Ordinary house	SEOUL	East	Big City	3	6	none
304	4	812	81		811	2012	107	1475.12	2	First generation	Married couple household	2	No religion	About twice a month (approximately every two weeks)	No	Yes	No	Yes	No	No	No	No		About once a month		About once a month				72	Currently married	2	Middle school graduate	Middle school graduate	Middle school graduate	Middle school graduate					Women	Ordinary house	SEOUL	East	Big City	3	6	none
305	5	812	81		811	2014	107	1532.67	2	First generation	Married couple household	2	No religion	Two or three times a week	No	Yes	No	No	No	No	No	No		Two or three times a week						74	Currently married	2	Middle school graduate	Middle school graduate	Middle school graduate	Middle school graduate	Middle school graduate				Women	Ordinary house	SEOUL	East	Big City	3	6	none
306	6	812	81		811	2016	107	1552.46	2	First generation		2	No religion	About once a month	No	Yes	No	No	No	No	No	No		About once a month						76	Currently married	2	Middle school graduate	Middle school graduate	Middle school graduate	Middle school graduate	Middle school graduate	Middle school graduate			Women	Apartment	Gyeonggi	East	Big City	3	6	none
307	7	812	81		811	2018	107	1445.23	2	First generation	Grandparent-grandchild household	2	No religion	About once a month	No	Yes	No	No	No	No	No	No		About once a week						78	Currently married	2	Middle school graduate	Middle school graduate	Middle school graduate	Middle school graduate	Middle school graduate	Middle school graduate	Middle school graduate		Women	Apartment	Gyeonggi	East	small and medium city	3	6	none
308	8	812	81		811	2020	107	1691.12	2	First generation	Grandparent-grandchild household	2	No religion	About once a month	No	Yes	No	No	No	No	No	No		About once a month						80	Currently married	2	Middle school graduate	Middle school graduate	Middle school graduate	Middle school graduate	Middle school graduate	Middle school graduate	Middle school graduate	Middle school graduate	Women	Apartment	Gyeonggi	East	small and medium city	3	6	none
309	2	821	82		821	2008	107	1647.18	4	Second generation	Second generation	5	No religion	Two or three times a week	No	Yes	No	No	No	No	No	No		Two or three times a week						65	Currently married	1	Less than elementary school graduate	Less than elementary school graduate							Women	Apartment	SEOUL	East	Big City	4	2	none
310	3	821	82		821	2010	107	1841.56	4	Third generation	Third generation	5	No religion	About once a week	No	Yes	No	No	No	No	No	No		About once a month						67	Currently married	1	Less than elementary school graduate	Less than elementary school graduate	Less than elementary school graduate						Women	Ordinary house	SEOUL	East	Big City	4	4	none
311	4	821	82		821	2012	107	1892.92	4	Third generation	Third generation	5	No religion	About once a week	No	Yes	No	No	No	No	No	No		About once a week						69	Currently married	1	Less than elementary school graduate	Less than elementary school graduate	Less than elementary school graduate	Less than elementary school graduate					Women	Ordinary house	SEOUL	East	Big City	4	4	none
312	5	821	82		821	2014	107	1920.28	4	Third generation	Third generation	5	No religion	About once a week	No	Yes	No	No	No	No	No	No		Two or three times a week						71	Currently married	1	Less than elementary school graduate	Less than elementary school graduate	Less than elementary school graduate	Less than elementary school graduate	Less than elementary school graduate				Women	Ordinary house	SEOUL	East	Big City	4	4	yes	1
313	6	821	82		821	2016	107	1867.74	2	Third generation		3	No religion	Almost every day (four or more times a week)	No	Yes	No	No	No	No	No	No		Almost every day (four or more times a week)						73	Currently married	1	Less than elementary school graduate	Less than elementary school graduate	Less than elementary school graduate	Less than elementary school graduate	Less than elementary school graduate	Less than elementary school graduate			Women	Apartment	SEOUL	East	Big City	3	5	yes	2
314	7	821	82		821	2018	107	1792.41	3	Second generation	First generation	4	No religion	Two or three times a week	No	Yes	No	No	No	No	No	No		Two or three times a week						75	Currently married	1	Less than elementary school graduate	Less than elementary school graduate	Less than elementary school graduate	Less than elementary school graduate	Less than elementary school graduate	Less than elementary school graduate	Less than elementary school graduate		Women	Apartment	SEOUL	East	Big City	3	6	yes	1
315	8	821	82		821	2020	107	1848.67	2	Second generation	First generation	3	No religion	About three or four times a year (approximately once every 3 to 4 months)	No	Yes	No	No	No	No	No	No		About twice a month (approximately every two weeks)						77	Currently married	1	Less than elementary school graduate	Less than elementary school graduate	Less than elementary school graduate	Less than elementary school graduate	Less than elementary school graduate	Less than elementary school graduate	Less than elementary school graduate	Less than elementary school graduate	Women	Apartment	SEOUL	East	Big City	3	5	none
316	1	841	84	1	841	2006	425	674.317	2	First generation	Married couple household	2	No religion	No close friends	No	No	Yes	No	No	No	No	No			Two or three times a week					76	Currently married	3	High school graduate								Men	Apartment	SEOUL	East	Big City	2	4	none
317	1	842	84	2	841	2006	425	1088.19	2	First generation	Married couple household	2	No religion	About twice a month (approximately every two weeks)	No	Yes	No	No	No	No	No	No		About once a month						69	Currently married	1	Less than elementary school graduate								Women	Apartment	SEOUL	East	Big City	2	4	none
318	2	842	84		841	2008	425	1299.95	2	First generation	Married couple household	2	No religion	No close friends	No	No	No	No	No	No	No	Yes								71	Currently married	1	Less than elementary school graduate	Less than elementary school graduate							Women	Apartment	Gyeonggi	East	small and medium city	3	6	none
319	3	842	84		841	2010	425	1380.53	2	First generation	Married couple household	2	No religion	About once a week	No	No	No	No	No	No	No	Yes								73	Currently married	1	Less than elementary school graduate	Less than elementary school graduate	Less than elementary school graduate						Women	Apartment	Gyeonggi	East	small and medium city	3	6	none
320	7	842	84		841	2018	425	1445.23	1	First generation	Married couple household	1	Catholic	About once a week	No	Yes	No	No	No	No	No	No		About once a month						81	Widowed or missing (from family)	1	Less than elementary school graduate	Less than elementary school graduate	Less than elementary school graduate	Less than elementary school graduate	Less than elementary school graduate	Less than elementary school graduate	Less than elementary school graduate		Women	Apartment	Gyeonggi	East	small and medium city	3	6	none
321	8	842	84		841	2020	425	990.021	1	First generation	Married couple household	1	Catholic	About twice a month (approximately every two weeks)	No	No	No	No	No	No	No	Yes								83	Widowed or missing (from family)	4	Less than elementary school graduate	Less than elementary school graduate	Less than elementary school graduate	Less than elementary school graduate	Less than elementary school graduate	Less than elementary school graduate	Less than elementary school graduate	College graduate or higher	Women	Apartment	Chungbuk	township department	township department	3	6	none
322	2	851	85		851	2008	425	877.63	1	Third generation	Third generation	5	No religion	No close friends	No	No	No	No	No	No	No	Yes								79	Widowed or missing (from family)	1	Less than elementary school graduate	Less than elementary school graduate							Women	Apartment	SEOUL	East	Big City	6	14	none
323	1	872	87	2	872	2006	425	685.029	2	Third generation	Third generation	5	No religion	No close friends	No	No	No	No	No	No	No	Yes								75	Widowed or missing (from family)	1	Less than elementary school graduate								Women	Apartment	SEOUL	East	Big City	6	9	none
324	2	872	87		872	2008	425	760.737		Third generation	Third generation	4	No religion	Two or three times a week	No	No	No	No	No	No	No	Yes								77	Widowed or missing (from family)	1	Less than elementary school graduate	Less than elementary school graduate							Women	Apartment	SEOUL	East	Big City	6	12	none
325	1	881	88	1	881	2006	425	1011.48	2	Third generation	Third generation	6	No religion	Almost every day (four or more times a week)	No	No	No	No	No	No	No	Yes								75	Currently married	2	Middle school graduate								Men	Apartment	SEOUL	East	Big City	5	9	none
326	2	881	88		881	2008	425	1078.68	2	Third generation	Third generation	6	No religion	Almost every day (four or more times a week)	No	No	Yes	Yes	No	No	No	No			About three or four times a year (approximately once every 3 to 4 months)	Almost every day (four or more times a week)				77	Currently married	2	Middle school graduate	Middle school graduate							Men	Apartment	SEOUL	East	Big City	5	9	none
327	3	881	88		881	2010	425	1212.67	2	Third generation	Third generation	6	No religion	Two or three times a week	No	No	No	Yes	No	No	No	No				About once a month				79	Currently married	2	Middle school graduate	Middle school graduate	Middle school graduate						Men	Ordinary house	SEOUL	East	Big City	5	9	none
328	4	881	88		881	2012	425	1190.85	2	Third generation	Third generation	6	No religion	Two or three times a week	No	No	No	Yes	No	No	No	No				About once a month				81	Currently married	2	Middle school graduate	Middle school graduate	Middle school graduate	Middle school graduate					Men	Apartment	SEOUL	East	Big City	5	9	none
329	1	882	88	2	881	2006	425	1785.32	2	Third generation	Third generation	6	No religion	About once a month	No	Yes	No	No	No	No	No	No		About once a month						74	Currently married	1	Less than elementary school graduate								Women	Apartment	SEOUL	East	Big City	5	9	none
330	1	911	91	1	911	2006	683	2810.42	1	Second generation	Second generation	5	No religion	Almost every day (four or more times a week)	No	Yes	No	No	No	No	No	No		About once a month						67	Currently married	2	Middle school graduate								Men	Ordinary house	SEOUL	East	Big City	3	0	yes	1
331	8	921	92		921	2020	683	2764.47	2	Second generation	Third generation	4	No religion	About once a month	No	Yes	No	No	No	No	No	No		One or two times a year						66	Currently married	3	High school graduate	High school graduate	High school graduate	High school graduate	High school graduate	High school graduate	High school graduate	High school graduate	Women	Ordinary house	SEOUL	East	Big City	2	1	none
332	1	931	93	1	931	2006	683	1035.36	2	Third generation	Third generation	5	Protestant	About three or four times a year (approximately once every 3 to 4 months)	No	No	No	No	No	No	No	Yes								81	Currently married	2	Middle school graduate								Men	Ordinary house	SEOUL	East	Big City	6	10	none
333	2	931	93		931	2008	683	1013.17	2	Second generation	Second generation	7	Buddhist	No close friends	No	No	No	No	No	No	No	Yes								83	Currently married	2	Middle school graduate	Middle school graduate							Men	Ordinary house	SEOUL	East	Big City	6	11	none
334	3	931	93		931	2010	683	1059.14	2	Third generation	Third generation	7	Protestant	About once a week	Yes	No	No	No	No	No	No	No	About once a week							85	Currently married	2	Middle school graduate	Middle school graduate	Middle school graduate						Men	Ordinary house	SEOUL	East	Big City	6	12	none
335	4	931	93		931	2012	683	1267.12	2	Second generation	Second generation	4	Protestant	About once a week	Yes	No	No	No	No	No	No	No	About once a week							87	Currently married	2	Middle school graduate	Middle school graduate	Middle school graduate	Middle school graduate					Men	Ordinary house	Gyeonggi	township department	township department	6	12	none
336	5	931	93		931	2014	683	1070	2	Third generation	Third generation	2	Protestant	No close friends	No	No	No	No	No	No	No	Yes								89	Currently married	2	Middle school graduate	Middle school graduate	Middle school graduate	Middle school graduate	Middle school graduate				Men	Ordinary house	SEOUL	East	Big City	6	11	none
337	6	931	93		931	2016	683	956.27	2	Third generation		7	No religion	No close friends	No	No	No	No	No	No	No	Yes								91	Currently married	2	Middle school graduate	Middle school graduate	Middle school graduate	Middle school graduate	Middle school graduate	Middle school graduate			Men	Ordinary house	Gyeonggi	East	Big City	6	11	none
338	1	932	93	2	931	2006	683	1051.81	2	Third generation	Third generation	5	Protestant	About once a week	Yes	No	No	No	No	No	No	No	About once a week							75	Currently married	1	Less than elementary school graduate								Women	Ordinary house	SEOUL	East	Big City	6	10	none
339	2	932	93		931	2008	683	1161.01		Second generation	Second generation	7	Buddhist	No close friends	Yes	No	No	No	No	No	No	No	About once a month							77	Currently married	1	Less than elementary school graduate	Less than elementary school graduate							Women	Ordinary house	SEOUL	East	Big City	6	11	none
340	3	932	93		931	2010	683	1223.32	2	Third generation	Third generation	7	Protestant	About once a week	Yes	No	No	No	No	No	No	No	About once a week							79	Currently married	1	Less than elementary school graduate	Less than elementary school graduate	Less than elementary school graduate						Women	Ordinary house	SEOUL	East	Big City	6	12	none
341	4	932	93		931	2012	683	1611.67	2	Second generation	Second generation	4	Protestant	About once a week	Yes	No	No	No	No	No	No	No	About once a week							81	Currently married	1	Less than elementary school graduate	Less than elementary school graduate	Less than elementary school graduate	Less than elementary school graduate					Women	Ordinary house	Gyeonggi	township department	township department	6	12	none
342	5	932	93		931	2014	683	1231.03	2	Third generation	Third generation	2	Protestant	No close friends	No	No	No	No	No	No	No	Yes								83	Currently married	1	Less than elementary school graduate	Less than elementary school graduate	Less than elementary school graduate	Less than elementary school graduate	Less than elementary school graduate				Women	Ordinary house	SEOUL	East	Big City	6	11	none
343	6	932	93		931	2016	683	1607.53	2	Third generation		7	No religion	No close friends	No	No	No	No	No	No	No	Yes								85	Currently married	1	Less than elementary school graduate	Less than elementary school graduate	Less than elementary school graduate	Less than elementary school graduate	Less than elementary school graduate	Less than elementary school graduate			Women	Ordinary house	Gyeonggi	East	Big City	6	11	none
344	8	932	93		931	2020	683	1510.86	1	Third generation	Fourth generation	6	No religion	No close friends	No	No	No	No	No	No	No	Yes								89	Widowed or missing (from family)	1	Less than elementary school graduate	Less than elementary school graduate	Less than elementary school graduate	Less than elementary school graduate	Less than elementary school graduate	Less than elementary school graduate	Less than elementary school graduate	Less than elementary school graduate	Women	Ordinary house	Gyeonggi	East	small and medium city	6	11	none
345	1	941	94	1	941	2006	683	701.206	1	Second generation	Grandparent-grandchild household	4	Buddhist	No close friends	No	No	No	No	No	No	No	Yes								78	Widowed or missing (from family)	1	Less than elementary school graduate								Women	Ordinary house	SEOUL	East	Big City	5	14	none
346	2	941	94		941	2008	683	909.13	1	Second generation	Grandparent-grandchild household	4	Buddhist	No close friends	No	No	No	No	No	No	No	Yes								80	Widowed or missing (from family)	1	Less than elementary school graduate	Less than elementary school graduate							Women	Ordinary house	SEOUL	East	Big City	5	11	none
347	4	951	95		951	2012	452	1784.63	2	Second generation	Second generation	3	No religion	Almost every day (four or more times a week)	No	No	No	No	No	No	No	Yes								66	Currently married	1	Less than elementary school graduate	Less than elementary school graduate	Less than elementary school graduate	Less than elementary school graduate					Women	Ordinary house	SEOUL	East	Big City	2	1	none
348	5	951	95		951	2014	452	1802.11	2	First generation	Married couple household	2	Buddhist	Almost every day (four or more times a week)	No	Yes	No	No	No	No	No	No		Almost every day (four or more times a week)						68	Currently married	1	Less than elementary school graduate	Less than elementary school graduate	Less than elementary school graduate	Less than elementary school graduate	Less than elementary school graduate				Women	Ordinary house	SEOUL	East	Big City	2	1	none
349	6	951	95		951	2016	452	1724.17	2	First generation		2	Buddhist	About once a month	No	Yes	No	No	No	No	No	No		About once a month						70	Currently married	1	Less than elementary school graduate	Less than elementary school graduate	Less than elementary school graduate	Less than elementary school graduate	Less than elementary school graduate	Less than elementary school graduate			Women	Ordinary house	SEOUL	East	Big City	2	1	none
350	7	951	95		951	2018	452	1610.51	1	Second generation	Third generation	2	No religion	About once a month	No	Yes	No	No	No	No	No	No		About once a month						72	Widowed or missing (from family)	1	Less than elementary school graduate	Less than elementary school graduate	Less than elementary school graduate	Less than elementary school graduate	Less than elementary school graduate	Less than elementary school graduate	Less than elementary school graduate		Women	Ordinary house	SEOUL	East	Big City	2	1	none
351	8	951	95		951	2020	452	1629.73	1	Second generation	Third generation	2	No religion	About once a week	No	Yes	No	No	No	No	No	No		About once a month						74	Widowed or missing (from family)	1	Less than elementary school graduate	Less than elementary school graduate	Less than elementary school graduate	Less than elementary school graduate	Less than elementary school graduate	Less than elementary school graduate	Less than elementary school graduate	Less than elementary school graduate	Women	Ordinary house	SEOUL	East	Big City	2	1	none
352	1	952	95	2	951	2006	452	1405.21	2	First generation	Married couple household	2	Buddhist	Almost every day (four or more times a week)	No	No	No	No	No	No	No	Yes								68	Currently married	1	Less than elementary school graduate								Men	Ordinary house	SEOUL	East	Big City	2	0	none
353	2	952	95		951	2008	452	1677.64		Second generation	Second generation	3	Buddhist	No close friends	No	No	No	No	No	No	No	Yes								70	Currently married	1	Less than elementary school graduate	Less than elementary school graduate							Men	Ordinary house	SEOUL	East	Big City	2	1	none
354	3	952	95		951	2010	452	1745.74	2	Second generation	Second generation	3	No religion	About once a month	No	No	No	Yes	No	No	No	No				About once a month				72	Currently married	1	Less than elementary school graduate	Less than elementary school graduate	Less than elementary school graduate						Men	Ordinary house	SEOUL	East	Big City	2	1	none
355	4	952	95		951	2012	452	1615.01	2	Second generation	Second generation	3	No religion	About once a month	No	No	No	Yes	No	No	No	No				About once a month				74	Currently married	1	Less than elementary school graduate	Less than elementary school graduate	Less than elementary school graduate	Less than elementary school graduate					Men	Ordinary house	SEOUL	East	Big City	2	1	none
356	5	952	95		951	2014	452	1591.52	2	First generation	Married couple household	2	No religion	About once a month	No	Yes	No	No	No	No	No	No		About once a month						76	Currently married	1	Less than elementary school graduate	Less than elementary school graduate	Less than elementary school graduate	Less than elementary school graduate	Less than elementary school graduate				Men	Ordinary house	SEOUL	East	Big City	2	1	none
357	6	952	95		951	2016	452	1728.45	2	First generation		2	No religion	No close friends	No	No	No	No	No	No	No	Yes								78	Currently married	1	Less than elementary school graduate	Less than elementary school graduate	Less than elementary school graduate	Less than elementary school graduate	Less than elementary school graduate	Less than elementary school graduate			Men	Ordinary house	SEOUL	East	Big City	2	1	none
358	6	971	97		971	2016	452	2434.39	1	Second generation		3	No religion	About once a month	No	Yes	No	No	No	No	No	No		About once a month						66	Currently married	2	Middle school graduate	Middle school graduate	Middle school graduate	Middle school graduate	Middle school graduate	Middle school graduate			Women	Ordinary house	SEOUL	East	Big City	3	2	yes	1
359	7	971	97		971	2018	452	2424.46	1	Second generation	Third generation	3	No religion	One or two times a year	No	Yes	No	Yes	No	No	No	No		One or two times a year		One or two times a year				68	Currently married	2	Middle school graduate	Middle school graduate	Middle school graduate	Middle school graduate	Middle school graduate	Middle school graduate	Middle school graduate		Women	Ordinary house	SEOUL	East	Big City	3	2	none
360	7	981	98		981	2018	452	2850.64	2	First generation	Grandparent-grandchild household	2	Protestant	About once a week	Yes	Yes	No	No	No	No	No	No	About once a week	About once a month						65	Currently married	1	Less than elementary school graduate	Less than elementary school graduate	Less than elementary school graduate	Less than elementary school graduate	Less than elementary school graduate	Less than elementary school graduate	Less than elementary school graduate		Women	Ordinary house	SEOUL	East	Big City	1	2	none
361	8	981	98		981	2020	452	2743.76	2	Second generation	Third generation	4	Protestant	About once a week	Yes	Yes	No	No	No	No	No	No	About once a month	One or two times a year						67	Currently married	1	Less than elementary school graduate	Less than elementary school graduate	Less than elementary school graduate	Less than elementary school graduate	Less than elementary school graduate	Less than elementary school graduate	Less than elementary school graduate	Less than elementary school graduate	Women	Ordinary house	SEOUL	East	Big City	1	2	none
362	7	982	98		981	2018	452	3269.96	2	First generation	Grandparent-grandchild household	2	Protestant	About once a month	Yes	Yes	No	No	No	No	No	No	About once a week	About once a month						66	Currently married	2	Middle school graduate	Middle school graduate	Middle school graduate	Middle school graduate	Middle school graduate	Middle school graduate	Middle school graduate		Men	Ordinary house	SEOUL	East	Big City	1	2	none
363	8	982	98		981	2020	452	3841.32	2	Second generation	Third generation	4	Protestant	About once a week	Yes	Yes	No	No	No	No	No	No	One or two times a year	One or two times a year						68	Currently married	2	Middle school graduate	Middle school graduate	Middle school graduate	Middle school graduate	Middle school graduate	Middle school graduate	Middle school graduate	Middle school graduate	Men	Ordinary house	SEOUL	East	Big City	1	2	none
364	1	1011	101	1	1011	2006	452	1402.41	1	Second generation	Second generation	3	No religion	No close friends	No	No	No	No	No	No	No	Yes								82	Widowed or missing (from family)	1	Less than elementary school graduate								Women	Ordinary house	SEOUL	East	Big City	1	2	none
365	1	1031	103	1	1031	2006	542	701.206	2	Second generation	Second generation	2	No religion	Almost every day (four or more times a week)	No	Yes	No	No	No	No	No	No		Almost every day (four or more times a week)						83	Widowed or missing (from family)	1	Less than elementary school graduate								Women	Ordinary house	SEOUL	East	Big City	7	5	none
366	2	1031	103		1031	2008	542	751.717	2	Second generation	Second generation	3	Buddhist	Almost every day (four or more times a week)	No	Yes	No	No	No	No	No	No		Almost every day (four or more times a week)						85	Widowed or missing (from family)	1	Less than elementary school graduate	Less than elementary school graduate							Women	Ordinary house	SEOUL	East	Big City	7	5	none
367	4	1031	103		1031	2012	542	896.074	2	Second generation	Second generation	3	Buddhist	Almost every day (four or more times a week)	No	Yes	No	No	No	No	No	No		Almost every day (four or more times a week)						89	Widowed or missing (from family)	1	Less than elementary school graduate	Less than elementary school graduate	Less than elementary school graduate	Less than elementary school graduate					Women	Ordinary house	SEOUL	East	Big City	7	5	none
368	8	1031	103		1031	2020	542	943.754	1	Second generation	Third generation	4	No religion	No close friends	No	No	No	No	No	No	No	Yes								97	Widowed or missing (from family)	1	Less than elementary school graduate	Less than elementary school graduate	Less than elementary school graduate	Less than elementary school graduate	Less than elementary school graduate	Less than elementary school graduate	Less than elementary school graduate	Less than elementary school graduate	Women	Apartment	SEOUL	East	Big City	6	6	none
369	1	1041	104	1	1041	2006	542	1402.41	1	Third generation	Third generation	5	No religion	Almost every day (four or more times a week)	No	Yes	No	No	No	No	No	No		Rarely active						83	Widowed or missing (from family)	1	Less than elementary school graduate								Women	Ordinary house	SEOUL	East	Big City	8	2	none
370	2	1041	104		1041	2008	542	1685.85	1	First generation	Single-person household	1	No religion	Almost every day (four or more times a week)	No	Yes	No	No	No	No	No	No		Almost every day (four or more times a week)						85	Widowed or missing (from family)	1	Less than elementary school graduate	Less than elementary school graduate							Women	Ordinary house	SEOUL	East	Big City	8	17	none
371	3	1041	104		1041	2010	542	1893.5	1	First generation	Single-person household	1	No religion	Almost every day (four or more times a week)	No	Yes	No	No	No	No	No	No		Almost every day (four or more times a week)						87	Widowed or missing (from family)	1	Less than elementary school graduate	Less than elementary school graduate	Less than elementary school graduate						Women	Ordinary house	SEOUL	East	Big City	8	17	none
372	4	1041	104		1041	2012	542	2177.6	1	First generation	Single-person household	1	No religion	Almost every day (four or more times a week)	No	Yes	No	No	No	No	No	No		Almost every day (four or more times a week)						89	Widowed or missing (from family)	1	Less than elementary school graduate	Less than elementary school graduate	Less than elementary school graduate	Less than elementary school graduate					Women	Ordinary house	SEOUL	East	Big City	8	17	none
373	2	1061	106		1061	2008	542	1676.25	1	First generation	Single-person household	1	No religion	Almost every day (four or more times a week)	No	Yes	No	No	No	No	No	No		Almost every day (four or more times a week)						87	Widowed or missing (from family)	1	Less than elementary school graduate	Less than elementary school graduate							Women	Ordinary house	SEOUL	East	Big City	7	16	none
374	1	1071	107	1	1071	2006	560	701.206	2	First generation	Married couple household	2	Catholic	Two or three times a week	No	No	Yes	No	No	No	No	No			About once a week					75	Currently married	1	Less than elementary school graduate								Women	Ordinary house	SEOUL	East	Big City	7	12	none
375	2	1071	107		1071	2008	560	802.441	2	First generation	Married couple household	2	Catholic	Almost every day (four or more times a week)	Yes	No	No	No	No	No	No	No	Almost every day (four or more times a week)							77	Currently married	1	Less than elementary school graduate	Less than elementary school graduate							Women	Ordinary house	SEOUL	East	Big City	7	12	none
376	6	1071	107		1071	2016	560	1295.13	1	First generation		1	Catholic	Two or three times a week	Yes	No	No	No	No	No	No	No	Two or three times a week							85	Widowed or missing (from family)	1	Less than elementary school graduate	Less than elementary school graduate	Less than elementary school graduate	Less than elementary school graduate	Less than elementary school graduate	Less than elementary school graduate			Women	Ordinary house	SEOUL	East	Big City	5	10	none
377	7	1071	107		1071	2018	560	1116.49	1	First generation	Married couple household	1	Catholic	Almost every day (four or more times a week)	Yes	No	No	No	No	No	No	No	Almost every day (four or more times a week)							87	Widowed or missing (from family)	1	Less than elementary school graduate	Less than elementary school graduate	Less than elementary school graduate	Less than elementary school graduate	Less than elementary school graduate	Less than elementary school graduate	Less than elementary school graduate		Women	Ordinary house	SEOUL	East	Big City	5	12	none
378	8	1071	107		1071	2020	560	1274.42	1	First generation	Married couple household	1	Catholic	About once a week	Yes	No	No	No	No	No	No	No	About five or six times a year (About once every two months)							89	Widowed or missing (from family)	2	Less than elementary school graduate	Less than elementary school graduate	Less than elementary school graduate	Less than elementary school graduate	Less than elementary school graduate	Less than elementary school graduate	Less than elementary school graduate	Middle school graduate	Women	Ordinary house	SEOUL	East	Big City	5	12	none
379	1	1072	107	2	1071	2006	560	690.242	2	First generation	Married couple household	2	Catholic	Two or three times a week	No	No	Yes	No	No	No	No	No			About once a week					80	Currently married	1	Less than elementary school graduate								Men	Ordinary house	SEOUL	East	Big City	7	12	none
380	2	1072	107		1071	2008	560	701.698		First generation	Married couple household	2	Catholic	About once a week	Yes	No	No	No	No	No	No	No	About once a week							82	Currently married	1	Less than elementary school graduate	Less than elementary school graduate							Men	Ordinary house	SEOUL	East	Big City	7	12	none
381	1	1091	109	1	1091	2006	560	701.206	3	Second generation	Second generation	3	No religion	Almost every day (four or more times a week)	No	Yes	No	No	No	No	No	No		Rarely active						85	Widowed or missing (from family)	3	High school graduate								Women	Ordinary house	SEOUL	East	Big City	2	4	none
382	2	1091	109		1091	2008	560	770.567		Third generation	Third generation	6	Protestant	Almost every day (four or more times a week)	No	Yes	No	No	No	No	No	No		Almost every day (four or more times a week)						87	Widowed or missing (from family)	3	High school graduate	High school graduate							Women	Ordinary house	SEOUL	East	Big City	2	4	yes	1
383	4	1092	109		1092	2012	560	2248.05	2	Third generation	Third generation	5	Protestant	No close friends	Yes	No	No	No	No	No	No	No	About once a week							66	Currently married	4	College graduate or higher	College graduate or higher	College graduate or higher	College graduate or higher					Men	Ordinary house	SEOUL	East	Big City	2	0	yes	1
384	5	1092	109		1092	2014	560	2262.05	2	Second generation	Second generation	4	Protestant	About once a week	Yes	No	No	No	No	No	No	No	About once a week							68	Widowed or missing (from family)	4	College graduate or higher	College graduate or higher	College graduate or higher	College graduate or higher	College graduate or higher				Men	Ordinary house	SEOUL	East	Big City	2	0	none
385	6	1092	109		1092	2016	560	2356.24	1	Second generation		2	Protestant	About once a week	Yes	No	No	Yes	No	No	No	No	About once a week			About once a month				70	Widowed or missing (from family)	4	College graduate or higher	College graduate or higher	College graduate or higher	College graduate or higher	College graduate or higher	College graduate or higher			Men	Ordinary house	SEOUL	East	Big City	2	0	yes	1
386	7	1092	109		1092	2018	560	2000.09	1	Second generation	Third generation	2	Protestant	About once a week	Yes	No	No	Yes	No	No	No	No	About once a week			About twice a month (approximately every two weeks)				72	Widowed or missing (from family)	4	College graduate or higher	College graduate or higher	College graduate or higher	College graduate or higher	College graduate or higher	College graduate or higher	College graduate or higher		Men	Ordinary house	SEOUL	East	Big City	2	0	none
387	8	1092	109		1092	2020	560	2456.35	1	Second generation	Third generation	4	Protestant	About once a week	Yes	Yes	No	No	No	No	No	No	About once a month	About once a month						74	Widowed or missing (from family)	4	College graduate or higher	College graduate or higher	College graduate or higher	College graduate or higher	College graduate or higher	College graduate or higher	College graduate or higher	College graduate or higher	Men	Ordinary house	SEOUL	East	Big City	2	0	none
388	1	1101	110	1	1101	2006	560	701.206	2	First generation	Married couple household	2	Buddhist	Almost every day (four or more times a week)	No	Yes	No	No	No	No	No	No		Rarely active						77	Currently married	1	Less than elementary school graduate								Women	Ordinary house	SEOUL	East	Big City	3	7	none
389	2	1101	110		1101	2008	560	771.252	2	First generation	Married couple household	2	Buddhist	Almost every day (four or more times a week)	Yes	Yes	No	No	No	No	No	No	About once a month	Almost every day (four or more times a week)						79	Currently married	1	Less than elementary school graduate	Less than elementary school graduate							Women	Ordinary house	SEOUL	East	Big City	3	7	none
390	3	1101	110		1101	2010	560	811.729	2	First generation	Married couple household	2	Buddhist	Almost every day (four or more times a week)	No	Yes	No	No	No	No	No	No		Almost every day (four or more times a week)						81	Currently married	1	Less than elementary school graduate	Less than elementary school graduate	Less than elementary school graduate						Women	Ordinary house	SEOUL	East	Big City	3	7	none
391	4	1101	110		1101	2012	560	875.607	1	First generation	Single-person household	1	Buddhist	Almost every day (four or more times a week)	No	Yes	No	No	No	No	No	No		Almost every day (four or more times a week)						83	Widowed or missing (from family)	1	Less than elementary school graduate	Less than elementary school graduate	Less than elementary school graduate	Less than elementary school graduate					Women	Ordinary house	SEOUL	East	Big City	3	7	none
392	5	1101	110		1101	2014	560	872.281	1	Third generation	Third generation	1	Buddhist	Two or three times a week	No	Yes	No	No	No	No	No	No		Two or three times a week						85	Widowed or missing (from family)	1	Less than elementary school graduate	Less than elementary school graduate	Less than elementary school graduate	Less than elementary school graduate	Less than elementary school graduate				Women	Ordinary house	SEOUL	East	Big City	3	7	none
393	6	1101	110		1101	2016	560	1031.09	1	Third generation		4	Buddhist	Almost every day (four or more times a week)	No	Yes	No	No	No	No	No	No		Almost every day (four or more times a week)						87	Widowed or missing (from family)	1	Less than elementary school graduate	Less than elementary school graduate	Less than elementary school graduate	Less than elementary school graduate	Less than elementary school graduate	Less than elementary school graduate			Women	Apartment	SEOUL	East	Big City	3	7	none
394	7	1101	110		1101	2018	560	867.342	1	Second generation	Third generation	3	Buddhist	Almost every day (four or more times a week)	No	Yes	No	No	No	No	No	No		Almost every day (four or more times a week)						89	Widowed or missing (from family)	1	Less than elementary school graduate	Less than elementary school graduate	Less than elementary school graduate	Less than elementary school graduate	Less than elementary school graduate	Less than elementary school graduate	Less than elementary school graduate		Women	Apartment	SEOUL	East	Big City	3	7	none
395	8	1101	110		1101	2020	560	979.601	1	Third generation	Fourth generation	4	Buddhist	No close friends	No	No	No	No	No	No	No	Yes								91	Widowed or missing (from family)	1	Less than elementary school graduate	Less than elementary school graduate	Less than elementary school graduate	Less than elementary school graduate	Less than elementary school graduate	Less than elementary school graduate	Less than elementary school graduate	Less than elementary school graduate	Women	Apartment	SEOUL	East	Big City	3	7	none
396	1	1102	110	2	1101	2006	560	690.242	2	First generation	Married couple household	2	Buddhist	Two or three times a week	No	Yes	No	No	No	No	No	No		One or two times a year						82	Currently married	1	Less than elementary school graduate								Men	Ordinary house	SEOUL	East	Big City	3	7	none
397	2	1102	110		1101	2008	560	653.698		First generation	Married couple household	2	Buddhist	Two or three times a week	No	No	Yes	No	No	No	No	No			Two or three times a week					84	Currently married	1	Less than elementary school graduate	Less than elementary school graduate							Men	Ordinary house	SEOUL	East	Big City	3	7	none
398	3	1102	110		1101	2010	560	657.222	2	First generation	Married couple household	2	Buddhist	Almost every day (four or more times a week)	No	Yes	No	No	No	No	No	No		Almost every day (four or more times a week)						86	Currently married	1	Less than elementary school graduate	Less than elementary school graduate	Less than elementary school graduate						Men	Ordinary house	SEOUL	East	Big City	3	7	none
399	1	1121	112	1	1121	2006	560	1113.89	2	First generation	Married couple household	2	Protestant	Almost every day (four or more times a week)	Yes	Yes	Yes	No	No	No	No	No	Almost every day (four or more times a week)	About twice a month (approximately every two weeks)	Almost every day (four or more times a week)					65	Currently married	3	High school graduate								Women	Ordinary house	SEOUL	East	Big City	4	0	none
400	2	1121	112		1121	2008	560	1271.23	2	Second generation	Second generation	4	Protestant	Almost every day (four or more times a week)	Yes	Yes	No	No	No	No	No	No	About once a week	Almost every day (four or more times a week)						67	Currently married	3	High school graduate	High school graduate							Women	Ordinary house	SEOUL	East	Big City	4	1	none
401	3	1121	112		1121	2010	560	1249.73	2	Second generation	Second generation	4	Protestant	Almost every day (four or more times a week)	Yes	Yes	No	No	No	No	No	No	About once a week	Almost every day (four or more times a week)						69	Currently married	3	High school graduate	High school graduate	High school graduate						Women	Ordinary house	SEOUL	East	Big City	4	1	none
402	4	1121	112		1121	2012	560	1144.4	2	Second generation	Second generation	4	Protestant	Almost every day (four or more times a week)	Yes	Yes	No	No	No	No	No	No	About once a week	Almost every day (four or more times a week)						71	Currently married	3	High school graduate	High school graduate	High school graduate	High school graduate					Women	Ordinary house	SEOUL	East	Big City	4	1	none
403	5	1121	112		1121	2014	560	1126.31	2	Second generation	Second generation	4	Protestant	Almost every day (four or more times a week)	Yes	Yes	No	No	No	No	No	No	About once a week	Almost every day (four or more times a week)						73	Currently married	3	High school graduate	High school graduate	High school graduate	High school graduate	High school graduate				Women	Ordinary house	SEOUL	East	Big City	4	1	none
404	6	1121	112		1121	2016	560	1177.64	2	Second generation		3	Protestant	Almost every day (four or more times a week)	Yes	Yes	No	No	No	No	No	No	About once a week	Almost every day (four or more times a week)						75	Currently married	3	High school graduate	High school graduate	High school graduate	High school graduate	High school graduate	High school graduate			Women	Ordinary house	SEOUL	East	Big City	4	2	none
405	7	1121	112		1121	2018	560	1011.6	2	First generation	Grandparent-grandchild household	2	Protestant	About once a week	Yes	Yes	No	No	No	No	No	No	About once a week	Almost every day (four or more times a week)						77	Currently married	3	High school graduate	High school graduate	High school graduate	High school graduate	High school graduate	High school graduate	High school graduate		Women	Ordinary house	SEOUL	East	Big City	4	1	none
406	8	1121	112		1121	2020	560	1144.26	2	Second generation	Third generation	4	Protestant	One or two times a year	Yes	Yes	No	No	No	No	No	No	About once a month	About once a month						79	Currently married	3	High school graduate	High school graduate	High school graduate	High school graduate	High school graduate	High school graduate	High school graduate	High school graduate	Women	Ordinary house	SEOUL	East	Big City	4	1	none
407	1	1122	112	2	1121	2006	560	1405.21	2	First generation	Married couple household	2	Protestant	Two or three times a week	Yes	No	No	Yes	No	No	No	No	About once a week			One or two times a year				69	Currently married	4	College graduate or higher								Men	Ordinary house	SEOUL	East	Big City	4	0	none
408	2	1122	112		1121	2008	560	1671.31		Second generation	Second generation	4	Protestant	About once a week	Yes	No	No	No	No	No	No	No	About once a week							71	Currently married	4	College graduate or higher	College graduate or higher							Men	Ordinary house	SEOUL	East	Big City	4	1	none
409	3	1122	112		1121	2010	560	1698.61	2	Second generation	Second generation	4	Protestant	Two or three times a week	No	No	Yes	No	No	No	No	No			Two or three times a week					73	Currently married	4	College graduate or higher	College graduate or higher	College graduate or higher						Men	Ordinary house	SEOUL	East	Big City	4	1	none
410	4	1122	112		1121	2012	560	1546.14	2	Second generation	Second generation	4	Protestant	About once a week	Yes	No	No	No	No	No	No	No	About once a week							75	Currently married	4	College graduate or higher	College graduate or higher	College graduate or higher	College graduate or higher					Men	Ordinary house	SEOUL	East	Big City	4	1	none
411	5	1122	112		1121	2014	560	1536.88	2	Second generation	Second generation	4	Protestant	No close friends	Yes	No	No	No	No	No	No	No	About once a week							77	Currently married	4	College graduate or higher	College graduate or higher	College graduate or higher	College graduate or higher	College graduate or higher				Men	Ordinary house	SEOUL	East	Big City	4	1	none
412	6	1122	112		1121	2016	560	1717.75	2	Second generation		3	Protestant	About once a week	Yes	No	No	No	No	No	No	No	About once a week							79	Currently married	4	College graduate or higher	College graduate or higher	College graduate or higher	College graduate or higher	College graduate or higher	College graduate or higher			Men	Ordinary house	SEOUL	East	Big City	4	2	none
413	7	1122	112		1121	2018	560	1473.42	2	First generation	Grandparent-grandchild household	2	No religion	About once a month	No	No	No	Yes	No	No	No	No				About once a month				81	Currently married	4	College graduate or higher	College graduate or higher	College graduate or higher	College graduate or higher	College graduate or higher	College graduate or higher	College graduate or higher		Men	Ordinary house	SEOUL	East	Big City	4	1	none
414	8	1122	112		1121	2020	560	1730.98	2	Second generation	Third generation	4	Protestant	Rarely seen in a year	No	No	No	No	No	No	No	Yes								83	Currently married	4	College graduate or higher	College graduate or higher	College graduate or higher	College graduate or higher	College graduate or higher	College graduate or higher	College graduate or higher	College graduate or higher	Men	Ordinary house	SEOUL	East	Big City	4	1	none
415	6	1152	115		1151	2016	286	2632.81	2	First generation		2	Catholic	About once a month	No	Yes	No	Yes	No	No	No	No		About once a month		About once a month				67	Currently married	4	College graduate or higher	College graduate or higher	College graduate or higher	College graduate or higher	College graduate or higher	College graduate or higher			Men	Apartment	SEOUL	East	Big City	2	4	none
416	7	1152	115		1151	2018	286	2413.09	2	First generation	Grandparent-grandchild household	2	Catholic	About five or six times a year (About once every two months)	No	Yes	No	Yes	No	No	No	No		About five or six times a year (About once every two months)		About five or six times a year (About once every two months)				69	Currently married	4	College graduate or higher	College graduate or higher	College graduate or higher	College graduate or higher	College graduate or higher	College graduate or higher	College graduate or higher		Men	Apartment	SEOUL	East	Big City	2	4	none
417	7	1162	116		1161	2018	286	3269.96	2	First generation	Grandparent-grandchild household	2	No religion	About once a month	No	Yes	No	Yes	No	No	No	No		About once a month		About once a month				66	Currently married	3	High school graduate	High school graduate	High school graduate	High school graduate	High school graduate	High school graduate	High school graduate		Men	Ordinary house	SEOUL	East	Big City	2	5	none
418	8	1162	116		1161	2020	286	4166.42	1	Second generation	Third generation	2	No religion	About once a month	No	No	No	Yes	No	No	No	No				About three or four times a year (approximately once every 3 to 4 months)				68	Widowed or missing (from family)	3	High school graduate	High school graduate	High school graduate	High school graduate	High school graduate	High school graduate	High school graduate	High school graduate	Men	Apartment	Gyeonggi	East	small and medium city	2	5	none
419	2	1171	117		1171	2008	286	1921.26	2	Third generation	Third generation	3	etc.	About once a month	Yes	No	No	No	No	No	No	No	About once a week							65	Currently married	4	College graduate or higher	College graduate or higher							Men	Ordinary house	SEOUL	East	Big City	3	1	yes	1
420	3	1171	117		1171	2010	286	1955.48	1	Second generation	Second generation	2	etc.	About once a week	Yes	No	No	No	No	No	No	No	About once a week							67	Widowed or missing (from family)	4	College graduate or higher	College graduate or higher	College graduate or higher						Men	Ordinary house	SEOUL	East	Big City	3	3	none
421	4	1171	117		1171	2012	286	1994.58	1	Second generation	Second generation	2	etc.	About once a week	Yes	No	No	No	No	No	No	No	About once a week							69	Widowed or missing (from family)	4	College graduate or higher	College graduate or higher	College graduate or higher	College graduate or higher					Men	Ordinary house	SEOUL	East	Big City	3	3	none
422	5	1171	117		1171	2014	286	2145.68	1	Second generation	Second generation	2	etc.	About once a month	No	Yes	No	No	No	No	No	No		About once a month						71	Widowed or missing (from family)	4	College graduate or higher	College graduate or higher	College graduate or higher	College graduate or higher	College graduate or higher				Men	Ordinary house	SEOUL	East	Big City	3	2	none
423	6	1171	117		1171	2016	286	2237.44	1	Second generation		3	etc.	About once a month	Yes	Yes	No	Yes	No	No	No	No	About once a month	About once a month		About once a month				73	Widowed or missing (from family)	4	College graduate or higher	College graduate or higher	College graduate or higher	College graduate or higher	College graduate or higher	College graduate or higher			Men	Ordinary house	SEOUL	East	Big City	3	2	none
424	7	1171	117		1171	2018	286	1902.33	1	Third generation	Fourth generation	4	etc.	Almost every day (four or more times a week)	Yes	No	No	No	No	No	No	No	Almost every day (four or more times a week)							75	Widowed or missing (from family)	4	College graduate or higher	College graduate or higher	College graduate or higher	College graduate or higher	College graduate or higher	College graduate or higher	College graduate or higher		Men	Ordinary house	SEOUL	East	Big City	3	3	none
425	8	1171	117		1171	2020	286	2334.54	1	Third generation	Fourth generation	4	Protestant	About twice a month (approximately every two weeks)	Yes	No	No	No	No	No	No	No	About twice a month (approximately every two weeks)							77	Widowed or missing (from family)	4	College graduate or higher	College graduate or higher	College graduate or higher	College graduate or higher	College graduate or higher	College graduate or higher	College graduate or higher	College graduate or higher	Men	Ordinary house	SEOUL	East	Big City	3	3	none
426	4	1181	118		1181	2012	286	1995.44	3	Third generation	Third generation	4	No religion	Almost every day (four or more times a week)	No	No	No	No	No	Yes	No	No						Almost every day (four or more times a week)		66	Currently married	4	College graduate or higher	College graduate or higher	College graduate or higher	College graduate or higher					Men	Ordinary house	SEOUL	East	Big City	3	2	none
427	5	1181	118		1181	2014	286	2017.38	3	Fourth generation	Fourth generation	3	Buddhist	About once a month	No	Yes	No	Yes	No	No	No	No		About once a month		About once a month				68	Currently married	4	College graduate or higher	College graduate or higher	College graduate or higher	College graduate or higher	College graduate or higher				Men	Ordinary house	SEOUL	East	Big City	3	2	none
428	6	1181	118		1181	2016	286	1953.51	3	Second generation		3	Buddhist	About once a month	No	Yes	No	No	No	No	No	No		About once a month						70	Currently married	4	College graduate or higher	College graduate or higher	College graduate or higher	College graduate or higher	College graduate or higher	College graduate or higher			Men	Ordinary house	SEOUL	East	Big City	3	4	none
429	7	1181	118		1181	2018	286	1658.23	3	Second generation	Third generation	3	No religion	About once a month	No	Yes	Yes	Yes	No	No	No	No		About once a month	About once a week	About once a month				72	Currently married	4	College graduate or higher	College graduate or higher	College graduate or higher	College graduate or higher	College graduate or higher	College graduate or higher	College graduate or higher		Men	Ordinary house	SEOUL	East	Big City	3	4	none
430	8	1181	118		1181	2020	286	2036.5	3	Second generation	Third generation	6	No religion	Two or three times a week	No	No	Yes	No	No	No	No	No			Two or three times a week					74	Currently married	4	College graduate or higher	College graduate or higher	College graduate or higher	College graduate or higher	College graduate or higher	College graduate or higher	College graduate or higher	College graduate or higher	Men	Ordinary house	SEOUL	East	Big City	3	4	none
431	7	1182	118		1181	2018	286	2975.07	3	Second generation	Third generation	3	No religion	About once a week	No	Yes	No	No	No	No	No	No		About once a week						66	Currently married	3	High school graduate	High school graduate	High school graduate	High school graduate	High school graduate	High school graduate	High school graduate		Women	Ordinary house	SEOUL	East	Big City	3	4	none
432	8	1182	118		1181	2020	286	2944.51	3	Second generation	Third generation	6	Buddhist	About five or six times a year (About once every two months)	No	Yes	No	No	No	No	No	No		About five or six times a year (About once every two months)						68	Currently married	3	High school graduate	High school graduate	High school graduate	High school graduate	High school graduate	High school graduate	High school graduate	High school graduate	Women	Ordinary house	SEOUL	East	Big City	3	4	none
433	2	1183	118		1183	2008	286	753.869		Third generation	Third generation	4	No religion	Almost every day (four or more times a week)	No	Yes	No	No	No	No	No	No		Almost every day (four or more times a week)						83	Widowed or missing (from family)	1	Less than elementary school graduate	Less than elementary school graduate							Women	Ordinary house	SEOUL	East	Big City	7	18	none
434	3	1183	118		1183	2010	286	807.106	3	Third generation	Third generation	4	No religion	Almost every day (four or more times a week)	No	No	No	No	No	No	No	Yes								85	Widowed or missing (from family)	1	Less than elementary school graduate	Less than elementary school graduate	Less than elementary school graduate						Women	Ordinary house	SEOUL	East	Big City	7	18	none
435	6	1183	118		1183	2016	286	927.385	3	Second generation		3	Buddhist	Almost every day (four or more times a week)	No	Yes	No	No	No	No	No	No		Almost every day (four or more times a week)						91	Widowed or missing (from family)	1	Less than elementary school graduate	Less than elementary school graduate	Less than elementary school graduate	Less than elementary school graduate	Less than elementary school graduate	Less than elementary school graduate			Women	Ordinary house	SEOUL	East	Big City	7	18	none
436	7	1222	122		1221	2018	526	3938.18	2	Second generation	Third generation	3	Buddhist	About once a month	No	Yes	No	Yes	No	No	No	No		About once a month		About once a month				66	Currently married	4	College graduate or higher	College graduate or higher	College graduate or higher	College graduate or higher	College graduate or higher	College graduate or higher	College graduate or higher		Men	Apartment	SEOUL	East	Big City	2	1	none
437	8	1222	122		1221	2020	526	4680.74	2	Second generation	Third generation	3	Buddhist	About once a week	No	No	Yes	Yes	No	No	No	No			Two or three times a week	About once a month				68	Currently married	4	College graduate or higher	College graduate or higher	College graduate or higher	College graduate or higher	College graduate or higher	College graduate or higher	College graduate or higher	College graduate or higher	Men	Apartment	SEOUL	East	Big City	2	1	none
438	1	1231	123	1	1231	2006	526	1088.19	2	First generation	Married couple household	2	Buddhist	About twice a month (approximately every two weeks)	Yes	No	No	No	No	No	No	No	About once a month							69	Currently married	3	High school graduate								Women	Apartment	SEOUL	East	Big City	4	7	none
439	2	1231	123		1231	2008	526	1217.28	2	First generation	Married couple household	2	Buddhist	About once a week	Yes	No	No	No	No	No	No	No	About once a week							71	Currently married	3	High school graduate	High school graduate							Women	Apartment	SEOUL	East	Big City	4	7	none
440	3	1231	123		1231	2010	526	1159.06	2	First generation	Married couple household	2	Buddhist	About once a month	Yes	No	No	Yes	No	No	No	No	About once a month			About once a week				73	Currently married	3	High school graduate	High school graduate	High school graduate						Women	Ordinary house	SEOUL	East	Big City	4	7	none
441	4	1231	123		1231	2012	526	1046.64	2	First generation	Married couple household	2	Buddhist	About once a week	Yes	No	No	Yes	No	No	No	No	About once a week			About once a month				75	Currently married	3	High school graduate	High school graduate	High school graduate	High school graduate					Women	Apartment	SEOUL	East	Big City	4	7	none
442	5	1231	123		1231	2014	526	1041.21	2	First generation	Married couple household	2	Buddhist	About once a month	No	Yes	No	No	No	No	No	No		About once a month						77	Currently married	3	High school graduate	High school graduate	High school graduate	High school graduate	High school graduate				Women	Ordinary house	SEOUL	East	Big City	4	9	none
443	6	1231	123		1231	2016	526	1085.66	2	First generation		2	Buddhist	About once a month	No	Yes	No	No	No	No	No	No		About once a month						79	Currently married	3	High school graduate	High school graduate	High school graduate	High school graduate	High school graduate	High school graduate			Women	Apartment	SEOUL	East	Big City	4	7	none
444	7	1231	123		1231	2018	526	937.248	2	First generation	Grandparent-grandchild household	2	Buddhist	No close friends	No	No	No	No	No	No	No	Yes								81	Currently married	3	High school graduate	High school graduate	High school graduate	High school graduate	High school graduate	High school graduate	High school graduate		Women	Apartment	SEOUL	East	Big City	4	7	none
445	8	1231	123		1231	2020	526	1091.18	2	First generation	Grandparent-grandchild household	2	Buddhist	No close friends	No	No	No	No	No	No	No	Yes								83	Currently married	3	High school graduate	High school graduate	High school graduate	High school graduate	High school graduate	High school graduate	High school graduate	High school graduate	Women	Apartment	SEOUL	East	Big City	4	7	none
446	1	1232	123	2	1231	2006	526	834.61	2	First generation	Married couple household	2	Buddhist	About once a week	No	Yes	No	No	No	No	No	No		About once a week						74	Currently married	3	High school graduate								Men	Apartment	SEOUL	East	Big City	4	7	none
447	2	1232	123		1231	2008	526	972.438		First generation	Married couple household	2	Buddhist	About once a week	Yes	No	No	No	No	No	No	No	About once a week							76	Currently married	3	High school graduate	High school graduate							Men	Apartment	SEOUL	East	Big City	4	7	none
448	3	1232	123		1231	2010	526	976.995	2	First generation	Married couple household	2	Buddhist	About once a month	No	No	No	Yes	No	No	No	No				About once a month				78	Currently married	3	High school graduate	High school graduate	High school graduate						Men	Ordinary house	SEOUL	East	Big City	4	7	none
449	4	1232	123		1231	2012	526	890.264	2	First generation	Married couple household	2	Buddhist	Almost every day (four or more times a week)	No	No	Yes	Yes	No	No	No	No			Almost every day (four or more times a week)	About once a month				80	Currently married	3	High school graduate	High school graduate	High school graduate	High school graduate					Men	Apartment	SEOUL	East	Big City	4	7	none
450	5	1232	123		1231	2014	526	888.003	2	First generation	Married couple household	2	Buddhist	Almost every day (four or more times a week)	No	No	Yes	Yes	No	No	No	No			Almost every day (four or more times a week)	About once a month				82	Currently married	3	High school graduate	High school graduate	High school graduate	High school graduate	High school graduate				Men	Ordinary house	SEOUL	East	Big City	4	9	none
451	6	1232	123		1231	2016	526	1000.02	2	First generation		2	Buddhist	About once a month	No	Yes	No	Yes	No	No	No	No		About once a month		About once a month				84	Currently married	3	High school graduate	High school graduate	High school graduate	High school graduate	High school graduate	High school graduate			Men	Apartment	SEOUL	East	Big City	4	7	none
452	7	1232	123		1231	2018	526	562.497	2	First generation	Grandparent-grandchild household	2	Buddhist	About once a month	No	No	No	Yes	No	No	No	No				About once a month				86	Currently married	3	High school graduate	High school graduate	High school graduate	High school graduate	High school graduate	High school graduate	High school graduate		Men	Apartment	SEOUL	East	Big City	4	7	none
453	6	1251	125		1251	2016	603	7558.17	1	First generation		2	Buddhist	About once a month	No	No	No	Yes	No	No	No	No				About once a month				65	Currently married	3	High school graduate	High school graduate	High school graduate	High school graduate	High school graduate	High school graduate			Men	Apartment	SEOUL	East	Big City	3	5	none
454	7	1251	125		1251	2018	603	6274.01	1	First generation	Grandparent-grandchild household	2	Buddhist	About once a month	No	Yes	No	Yes	No	No	No	No		About once a month		About once a month				67	Currently married	3	High school graduate	High school graduate	High school graduate	High school graduate	High school graduate	High school graduate	High school graduate		Men	Apartment	SEOUL	East	Big City	3	6	none
455	8	1251	125		1251	2020	603	7766.94	1	Second generation	Third generation	4	Buddhist	About once a month	No	Yes	No	No	No	No	No	No		One or two times a year						69	Currently married	3	High school graduate	High school graduate	High school graduate	High school graduate	High school graduate	High school graduate	High school graduate	High school graduate	Men	Apartment	SEOUL	East	Big City	3	6	none
456	3	1261	126		1261	2010	603	2606.34	1	Third generation	Third generation	4	Protestant	About once a week	Yes	No	No	No	No	No	No	No	About once a week							65	Widowed or missing (from family)	1	Less than elementary school graduate	Less than elementary school graduate	Less than elementary school graduate						Women	Ordinary house	SEOUL	East	Big City	4	4	yes	2
457	4	1261	126		1261	2012	603	2927.17	1	Second generation	Second generation	2	Protestant	About once a week	Yes	No	No	No	No	No	No	No	About once a week							67	Widowed or missing (from family)	1	Less than elementary school graduate	Less than elementary school graduate	Less than elementary school graduate	Less than elementary school graduate					Women	Ordinary house	SEOUL	East	Big City	4	5	yes	1
458	4	1291	129		1291	2012	603	4019.58	1	First generation	Single-person household	1	Catholic	No close friends	Yes	No	No	No	No	No	No	No	About once a week							65	Widowed or missing (from family)	4	College graduate or higher	College graduate or higher	College graduate or higher	College graduate or higher					Women	Ordinary house	SEOUL	East	Big City	2	2	none
459	5	1291	129		1291	2014	603	4624.16	1	First generation	Single-person household	1	Catholic	About once a week	Yes	No	No	No	No	No	No	No	About once a week							67	Widowed or missing (from family)	4	College graduate or higher	College graduate or higher	College graduate or higher	College graduate or higher	College graduate or higher				Women	Ordinary house	SEOUL	East	Big City	2	2	none
460	6	1291	129		1291	2016	603	4652.6	1	Second generation		2	Catholic	About once a week	Yes	No	No	No	No	No	No	No	About once a week							69	Widowed or missing (from family)	4	College graduate or higher	College graduate or higher	College graduate or higher	College graduate or higher	College graduate or higher	College graduate or higher			Women	Ordinary house	SEOUL	East	Big City	2	2	none
461	7	1291	129		1291	2018	603	4511.19	1	First generation	Married couple household	1	Catholic	About once a week	Yes	No	No	No	No	No	No	No	About once a week							71	Widowed or missing (from family)	4	College graduate or higher	College graduate or higher	College graduate or higher	College graduate or higher	College graduate or higher	College graduate or higher	College graduate or higher		Women	Apartment	SEOUL	East	Big City	2	2	none
462	8	1291	129		1291	2020	603	4786.61	1	First generation	Married couple household	1	Catholic	About once a week	Yes	No	No	No	No	No	No	No	About once a month							73	Widowed or missing (from family)	4	College graduate or higher	College graduate or higher	College graduate or higher	College graduate or higher	College graduate or higher	College graduate or higher	College graduate or higher	College graduate or higher	Women	Apartment	SEOUL	East	Big City	2	2	none
463	4	1301	130		1301	2012	603	2291.1	2	First generation	Married couple household	2	No religion	No close friends	No	No	No	No	No	No	No	Yes								65	Currently married	3	High school graduate	High school graduate	High school graduate	High school graduate					Women	Ordinary house	SEOUL	East	Big City	2	1	none
464	5	1301	130		1301	2014	603	2359.72	2	First generation	Married couple household	2	No religion	About once a month	No	No	No	Yes	No	No	No	No				About once a month				67	Currently married	3	High school graduate	High school graduate	High school graduate	High school graduate	High school graduate				Women	Ordinary house	SEOUL	East	Big City	2	1	none
465	7	1301	130		1301	2018	603	2134.42	2	Third generation	Fourth generation	4	No religion	One or two times a year	No	No	No	Yes	No	No	No	No				One or two times a year				71	Currently married	3	High school graduate	High school graduate	High school graduate	High school graduate	High school graduate	High school graduate	High school graduate		Women	Ordinary house	SEOUL	East	Big City	2	1	none
466	8	1301	130		1301	2020	603	2170.48	2	Third generation	Fourth generation	4	No religion	One or two times a year	No	No	No	Yes	No	No	No	No				One or two times a year				73	Currently married	3	High school graduate	High school graduate	High school graduate	High school graduate	High school graduate	High school graduate	High school graduate	High school graduate	Women	Ordinary house	SEOUL	East	Big City	2	1	none
467	3	1332	133		1331	2010	241	2185.89	2	Second generation	Second generation	3	No religion	About once a month	No	No	No	Yes	No	No	No	No				About once a month				65	Currently married	4	College graduate or higher	College graduate or higher	College graduate or higher						Men	Ordinary house	SEOUL	East	Big City	1	0	yes	1
468	4	1332	133		1331	2012	241	2119.86	2	Second generation	Second generation	3	No religion	About once a month	No	No	No	Yes	No	No	No	No				About once a month				67	Currently married	4	College graduate or higher	College graduate or higher	College graduate or higher	College graduate or higher					Men	Ordinary house	SEOUL	East	Big City	1	0	none
469	5	1332	133		1331	2014	241	2188.82	2	First generation	Married couple household	2	No religion	About once a month	No	Yes	No	No	No	No	No	No		About once a month						69	Currently married	4	College graduate or higher	College graduate or higher	College graduate or higher	College graduate or higher	College graduate or higher				Men	Ordinary house	SEOUL	East	Big City	1	0	none
470	6	1332	133		1331	2016	241	2080.65	2	First generation		2	No religion	About once a month	No	Yes	No	No	No	No	No	No		About once a month						71	Currently married	4	College graduate or higher	College graduate or higher	College graduate or higher	College graduate or higher	College graduate or higher	College graduate or higher			Men	Apartment	SEOUL	East	Big City	1	0	none
471	7	1332	133		1331	2018	241	1796.29	2	First generation	Grandparent-grandchild household	2	No religion	About once a month	No	Yes	No	No	No	No	No	No		About once a month						73	Currently married	4	College graduate or higher	College graduate or higher	College graduate or higher	College graduate or higher	College graduate or higher	College graduate or higher	College graduate or higher		Men	Ordinary house	SEOUL	East	Big City	1	1	none
472	8	1332	133		1331	2020	241	2251.89	2	Second generation	Third generation	3	No religion	No close friends	No	No	No	No	No	No	No	Yes								75	Currently married	4	College graduate or higher	College graduate or higher	College graduate or higher	College graduate or higher	College graduate or higher	College graduate or higher	College graduate or higher	College graduate or higher	Men	Ordinary house	SEOUL	East	Big City	1	1	none
473	4	1341	134		1341	2012	241	2407.25	2	First generation	Married couple household	2	Buddhist	No close friends	No	No	No	No	No	No	No	Yes								65	Currently married	2	Middle school graduate	Middle school graduate	Middle school graduate	Middle school graduate					Men	Ordinary house	Gyeonggi	township department	township department	2	1	none
474	5	1341	134		1341	2014	241	2428.64	2	First generation	Married couple household	2	No religion	No close friends	No	No	No	No	No	No	No	Yes								67	Currently married	2	Middle school graduate	Middle school graduate	Middle school graduate	Middle school graduate	Middle school graduate				Men	Ordinary house	Gyeonggi	township department	township department	2	3	yes	1
475	6	1341	134		1341	2016	241	2400.76	2	First generation		2	No religion	No close friends	No	No	No	No	No	No	No	Yes								69	Currently married	2	Middle school graduate	Middle school graduate	Middle school graduate	Middle school graduate	Middle school graduate	Middle school graduate			Men	Ordinary house	Gyeonggi	township department	township department	2	3	none
476	7	1341	134		1341	2018	241	2221.38	2	First generation	Grandparent-grandchild household	2	No religion	No close friends	No	No	No	No	No	No	No	Yes								71	Currently married	2	Middle school graduate	Middle school graduate	Middle school graduate	Middle school graduate	Middle school graduate	Middle school graduate	Middle school graduate		Men	Ordinary house	Gyeonggi	township department	township department	2	3	yes	1
477	8	1341	134		1341	2020	241	2412.08	2	First generation	Grandparent-grandchild household	2	No religion	No close friends	No	No	No	No	No	No	No	Yes								73	Currently married	2	Middle school graduate	Middle school graduate	Middle school graduate	Middle school graduate	Middle school graduate	Middle school graduate	Middle school graduate	Middle school graduate	Men	Ordinary house	Gyeonggi	township department	township department	2	3	none
478	8	1342	134		1341	2020	241	3109.89	2	First generation	Grandparent-grandchild household	2	No religion	No close friends	No	No	No	No	No	No	No	Yes								65	Currently married	3	High school graduate	High school graduate	High school graduate	High school graduate	High school graduate	High school graduate	High school graduate	High school graduate	Women	Ordinary house	Gyeonggi	township department	township department	2	3	none
479	1	1351	135	1	1351	2006	241	701.206	1	First generation	Single-person household	1	Buddhist	About once a week	Yes	No	No	No	No	No	No	No	About once a week							78	Divorced	1	Less than elementary school graduate								Women	Ordinary house	SEOUL	East	Big City	0	0	none
480	2	1351	135		1351	2008	241	909.13	1	First generation	Single-person household	1	Buddhist	About once a week	Yes	Yes	No	No	No	No	No	No	One or two times a year	Almost every day (four or more times a week)						80	Divorced	1	Less than elementary school graduate	Less than elementary school graduate							Women	Ordinary house	SEOUL	East	Big City	0	0	none
481	3	1351	135		1351	2010	241	1103.53	1	First generation	Single-person household	1	Buddhist	Almost every day (four or more times a week)	No	Yes	No	No	No	No	No	No		Almost every day (four or more times a week)						82	Divorced	1	Less than elementary school graduate	Less than elementary school graduate	Less than elementary school graduate						Women	Ordinary house	SEOUL	East	Big City	0	0	none
482	4	1351	135		1351	2012	241	1323.98	1	First generation	Single-person household	1	Buddhist	Almost every day (four or more times a week)	No	Yes	No	No	No	No	No	No		Almost every day (four or more times a week)						84	Divorced	1	Less than elementary school graduate	Less than elementary school graduate	Less than elementary school graduate	Less than elementary school graduate					Women	Ordinary house	SEOUL	East	Big City	0	0	none
483	7	1361	136		1361	2018	241	4079.91	1	Second generation	Third generation	2	Buddhist	About once a month	No	Yes	No	No	No	No	No	No		About once a month						66	Widowed or missing (from family)	1	Less than elementary school graduate	Less than elementary school graduate	Less than elementary school graduate	Less than elementary school graduate	Less than elementary school graduate	Less than elementary school graduate	Less than elementary school graduate		Women	Ordinary house	SEOUL	East	Big City	4	2	none
484	8	1361	136		1361	2020	241	4039.75	1	Third generation	Fourth generation	3	Buddhist	About five or six times a year (About once every two months)	No	Yes	No	No	No	No	No	No		About five or six times a year (About once every two months)						68	Widowed or missing (from family)	1	Less than elementary school graduate	Less than elementary school graduate	Less than elementary school graduate	Less than elementary school graduate	Less than elementary school graduate	Less than elementary school graduate	Less than elementary school graduate	Less than elementary school graduate	Women	Ordinary house	SEOUL	East	Big City	4	2	none
485	2	1362	136		1361	2008	241	2829.85	2	Third generation	Third generation	4	No religion	About once a month	No	No	No	Yes	No	No	No	No				About once a month				66	Currently married	2	Middle school graduate	Middle school graduate							Men	Ordinary house	SEOUL	East	Big City	4	2	none
486	3	1362	136		1361	2010	241	2822.86	2	Third generation	Third generation	4	No religion	Almost every day (four or more times a week)	No	Yes	No	No	No	No	No	No		Almost every day (four or more times a week)						68	Currently married	2	Middle school graduate	Middle school graduate	Middle school graduate						Men	Ordinary house	SEOUL	East	Big City	4	2	none
487	4	1362	136		1361	2012	241	2715.11	2	Second generation	Grandparent-grandchild household	3	No religion	Almost every day (four or more times a week)	No	No	No	No	No	No	No	Yes								70	Currently married	2	Middle school graduate	Middle school graduate	Middle school graduate	Middle school graduate					Men	Ordinary house	SEOUL	East	Big City	4	2	none
488	5	1362	136		1361	2014	241	2710.63	2	First generation	Married couple household	2	No religion	About once a month	No	Yes	No	No	No	No	No	No		About once a month						72	Currently married	2	Middle school graduate	Middle school graduate	Middle school graduate	Middle school graduate	Middle school graduate				Men	Ordinary house	SEOUL	East	Big City	4	2	none
489	6	1362	136		1361	2016	241	2613.29	2	First generation		2	No religion	Almost every day (four or more times a week)	No	Yes	No	No	No	No	No	No		Almost every day (four or more times a week)						74	Currently married	2	Middle school graduate	Middle school graduate	Middle school graduate	Middle school graduate	Middle school graduate	Middle school graduate			Men	Ordinary house	SEOUL	East	Big City	4	2	none
490	8	1381	138		1381	2020	856	2761.73	2	Second generation	Third generation	4	No religion	About once a month	No	Yes	No	No	No	No	No	No		About once a month						65	Currently married	2	Middle school graduate	Middle school graduate	Middle school graduate	Middle school graduate	Middle school graduate	Middle school graduate	Middle school graduate	Middle school graduate	Women	Ordinary house	SEOUL	East	Big City	2	0	none
491	7	1382	138		1381	2018	856	3081.78	2	Second generation	Third generation	3	No religion	Almost every day (four or more times a week)	No	Yes	No	No	No	No	No	No		About once a week						66	Currently married	2	Middle school graduate	Middle school graduate	Middle school graduate	Middle school graduate	Middle school graduate	Middle school graduate	Middle school graduate		Men	Ordinary house	SEOUL	East	Big City	2	0	none
492	8	1382	138		1381	2020	856	3608.11	2	Second generation	Third generation	4	No religion	Almost every day (four or more times a week)	No	Yes	No	No	No	No	No	No		Almost every day (four or more times a week)						68	Currently married	2	Middle school graduate	Middle school graduate	Middle school graduate	Middle school graduate	Middle school graduate	Middle school graduate	Middle school graduate	Middle school graduate	Men	Ordinary house	SEOUL	East	Big City	2	0	none
493	1	1411	141	1	1411	2006	856	1113.89	1	Third generation	Third generation	6	Catholic	One or two times a year	Yes	No	No	No	No	No	No	No	About once a week							66	Widowed or missing (from family)	1	Less than elementary school graduate								Women	Ordinary house	SEOUL	East	Big City	3	8	none
494	2	1411	141		1411	2008	856	1434.11	1	Third generation	Third generation	6	Catholic	Two or three times a week	Yes	No	No	No	No	No	No	No	Two or three times a week							68	Widowed or missing (from family)	1	Less than elementary school graduate	Less than elementary school graduate							Women	Ordinary house	SEOUL	East	Big City	3	9	none
495	3	1411	141		1411	2010	856	1643.82	1	Third generation	Third generation	6	Catholic	Two or three times a week	Yes	No	No	No	No	No	No	No	Two or three times a week							70	Widowed or missing (from family)	1	Less than elementary school graduate	Less than elementary school graduate	Less than elementary school graduate						Women	Ordinary house	SEOUL	East	Big City	5	18	none
496	7	1411	141		1411	2018	856	1815.43	1	Third generation	Fourth generation	6	Catholic	Almost every day (four or more times a week)	Yes	No	No	No	No	No	No	No	Two or three times a week							78	Widowed or missing (from family)	1	Less than elementary school graduate	Less than elementary school graduate	Less than elementary school graduate	Less than elementary school graduate	Less than elementary school graduate	Less than elementary school graduate	Less than elementary school graduate		Women	Ordinary house	SEOUL	East	Big City	5	12	none
497	2	1421	142		1421	2008	856	2042.34	1	First generation	Single-person household	1	No religion	Almost every day (four or more times a week)	No	No	No	No	No	No	No	Yes								66	Separated	1	Less than elementary school graduate	Less than elementary school graduate							Women	Ordinary house	SEOUL	East	Big City	3	5	none
498	3	1421	142		1421	2010	856	2559.38	1	First generation	Single-person household	1	Buddhist	Almost every day (four or more times a week)	No	Yes	No	No	No	No	No	No		Almost every day (four or more times a week)						68	Separated	1	Less than elementary school graduate	Less than elementary school graduate	Less than elementary school graduate						Women	Ordinary house	SEOUL	East	Big City	3	5	none
499	6	1431	143		1431	2016	856	6068.47	1	First generation		2	No religion	No close friends	No	No	No	No	No	No	No	Yes								72	Currently married	1	Less than elementary school graduate	Less than elementary school graduate	Less than elementary school graduate	Less than elementary school graduate	Less than elementary school graduate	Less than elementary school graduate			Men	Ordinary house	SEOUL	East	Big City	2	3	none
500	1	1451	145	1	1451	2006	481	674.317	1	Second generation	Second generation	2	Protestant	Almost every day (four or more times a week)	No	Yes	No	No	No	No	No	No		About once a month						76	Widowed or missing (from family)	2	Middle school graduate								Men	Apartment	SEOUL	East	Big City	6	5	none
501	2	1451	145		1451	2008	481	785.687	1	Second generation	Second generation	2	Protestant	Almost every day (four or more times a week)	Yes	No	No	No	No	No	No	No	About once a week							78	Widowed or missing (from family)	2	Middle school graduate	Middle school graduate							Men	Apartment	SEOUL	East	Big City	6	5	none
502	3	1451	145		1451	2010	481	916.341	1	Second generation	Second generation	2	Protestant	Almost every day (four or more times a week)	No	Yes	No	No	No	No	No	No		Two or three times a week						80	Widowed or missing (from family)	2	Middle school graduate	Middle school graduate	Middle school graduate						Men	Ordinary house	SEOUL	East	Big City	6	5	none
503	4	1451	145		1451	2012	481	960.423	1	Second generation	Second generation	2	Protestant	Almost every day (four or more times a week)	No	Yes	No	No	No	No	No	No		About once a week						82	Widowed or missing (from family)	2	Middle school graduate	Middle school graduate	Middle school graduate	Middle school graduate					Men	Apartment	SEOUL	East	Big City	6	5	none
504	5	1451	145		1451	2014	481	1105.56	1	Second generation	Second generation	2	Protestant	Two or three times a week	No	Yes	No	No	No	No	No	No		About once a month						84	Widowed or missing (from family)	2	Middle school graduate	Middle school graduate	Middle school graduate	Middle school graduate	Middle school graduate				Men	Ordinary house	SEOUL	East	Big City	6	5	none
505	6	1451	145		1451	2016	481	1026.52	1	Second generation		3	Protestant	Two or three times a week	Yes	No	No	No	No	No	No	No	Two or three times a week							86	Widowed or missing (from family)	2	Middle school graduate	Middle school graduate	Middle school graduate	Middle school graduate	Middle school graduate	Middle school graduate			Men	Ordinary house	SEOUL	East	Big City	6	5	none
506	7	1451	145		1451	2018	481	724.748	1	First generation	Married couple household	1	Protestant	Almost every day (four or more times a week)	Yes	Yes	No	No	No	No	No	No	Almost every day (four or more times a week)	About once a month						88	Widowed or missing (from family)	2	Middle school graduate	Middle school graduate	Middle school graduate	Middle school graduate	Middle school graduate	Middle school graduate	Middle school graduate		Men	Ordinary house	SEOUL	East	Big City	6	5	none
507	8	1451	145		1451	2020	481	1005.25	1	Second generation	Third generation	3	Protestant	About once a week	Yes	No	No	No	No	No	No	No	About once a week							90	Widowed or missing (from family)	2	Middle school graduate	Middle school graduate	Middle school graduate	Middle school graduate	Middle school graduate	Middle school graduate	Middle school graduate	Middle school graduate	Men	Ordinary house	Gyeonggi	East	small and medium city	6	5	none
508	1	1471	147	1	1471	2006	481	2380.43	1	Third generation	Third generation	5	Buddhist	No close friends	No	No	No	No	No	No	No	Yes								70	Widowed or missing (from family)	1	Less than elementary school graduate								Women	Apartment	SEOUL	East	Big City	3	2	none
509	2	1471	147		1471	2008	481	3431.41	1	Second generation	Second generation	2	No religion	No close friends	No	No	No	No	No	No	No	Yes								72	Widowed or missing (from family)	1	Less than elementary school graduate	Less than elementary school graduate							Women	Apartment	SEOUL	East	Big City	3	2	none
510	5	1471	147		1471	2014	481	4769.59	1	Second generation	Second generation	2	No religion	Two or three times a week	No	Yes	No	No	No	No	No	No		Two or three times a week						78	Widowed or missing (from family)	1	Less than elementary school graduate	Less than elementary school graduate	Less than elementary school graduate	Less than elementary school graduate	Less than elementary school graduate				Women	Ordinary house	SEOUL	East	Big City	3	2	none
511	8	1491	149		1491	2020	481	9488.27	1	Second generation	Third generation	3	No religion	About once a month	No	No	No	Yes	No	No	No	No				About once a month				65	Currently married	3	High school graduate	High school graduate	High school graduate	High school graduate	High school graduate	High school graduate	High school graduate	High school graduate	Women	Apartment	SEOUL	East	Big City	2	2	none
512	2	1532	153		1531	2008	35	1748.65		First generation	Married couple household	2	Buddhist	About three or four times a year (approximately once every 3 to 4 months)	No	Yes	No	No	No	No	No	No		About five or six times a year (About once every two months)						66	Currently married	1	Less than elementary school graduate	Less than elementary school graduate							Women	Ordinary house	SEOUL	East	Big City	1	1	none
513	3	1532	153		1531	2010	35	1960.54	1	First generation	Single-person household	1	Buddhist	About once a month	No	Yes	No	No	No	No	No	No		About three or four times a year (approximately once every 3 to 4 months)						68	Widowed or missing (from family)	1	Less than elementary school graduate	Less than elementary school graduate	Less than elementary school graduate						Women	Ordinary house	SEOUL	East	Big City	1	2	none
514	4	1532	153		1531	2012	35	2084.05	1	First generation	Single-person household	1	Buddhist	About once a week	No	Yes	No	No	No	No	No	No		About five or six times a year (About once every two months)						70	Widowed or missing (from family)	1	Less than elementary school graduate	Less than elementary school graduate	Less than elementary school graduate	Less than elementary school graduate					Women	Ordinary house	SEOUL	East	Big City	1	2	none
515	6	1532	153		1531	2016	35	2428.27	1	Third generation		4	Buddhist	About five or six times a year (About once every two months)	No	Yes	No	No	No	No	No	No		Rarely active						74	Widowed or missing (from family)	1	Less than elementary school graduate	Less than elementary school graduate	Less than elementary school graduate	Less than elementary school graduate	Less than elementary school graduate	Less than elementary school graduate			Women	Apartment	SEOUL	East	Big City	1	2	none
516	8	1532	153		1531	2020	35	2357.7	1	Third generation	Fourth generation	5	No religion	Rarely seen in a year	No	No	No	No	No	No	No	Yes								78	Widowed or missing (from family)	1	Less than elementary school graduate	Less than elementary school graduate	Less than elementary school graduate	Less than elementary school graduate	Less than elementary school graduate	Less than elementary school graduate	Less than elementary school graduate	Less than elementary school graduate	Women	Apartment	SEOUL	East	Big City	1	2	none
517	6	1561	156		1561	2016	799	7022.58	1	First generation		2	Protestant	Almost every day (four or more times a week)	No	Yes	No	No	No	No	No	No		About once a month						65	Currently married	3	High school graduate	High school graduate	High school graduate	High school graduate	High school graduate	High school graduate			Women	Apartment	SEOUL	East	Big City	3	4	none
518	7	1561	156		1561	2018	799	6666.4	1	First generation	Grandparent-grandchild household	2	Protestant	Almost every day (four or more times a week)	Yes	Yes	No	No	No	No	No	No	Two or three times a week	Almost every day (four or more times a week)						67	Currently married	3	High school graduate	High school graduate	High school graduate	High school graduate	High school graduate	High school graduate	High school graduate		Women	Apartment	SEOUL	East	Big City	3	4	none
519	8	1561	156		1561	2020	799	6827.58	1	First generation	Grandparent-grandchild household	2	Protestant	Almost every day (four or more times a week)	Yes	Yes	No	No	No	No	No	No	About once a week	Almost every day (four or more times a week)						69	Currently married	3	High school graduate	High school graduate	High school graduate	High school graduate	High school graduate	High school graduate	High school graduate	High school graduate	Women	Apartment	SEOUL	East	Big City	3	4	none
520	1	1571	157	1	1571	2006	799	2176.39	1	Second generation	Second generation	3	Buddhist	Almost every day (four or more times a week)	Yes	No	No	No	No	No	No	No	About once a week							69	Currently married	3	High school graduate								Women	Apartment	SEOUL	East	Big City	3	4	none
521	2	1571	157		1571	2008	799	2915.45	1	Second generation	Second generation	3	Buddhist	About twice a month (approximately every two weeks)	Yes	No	No	No	No	No	No	No	About three or four times a year (approximately once every 3 to 4 months)							71	Currently married	3	High school graduate	High school graduate							Women	Apartment	SEOUL	East	Big City	3	4	none
522	3	1571	157		1571	2010	799	3166.8	1	Second generation	Second generation	3	Buddhist	About once a week	Yes	No	No	No	No	No	No	No	About once a week							73	Widowed or missing (from family)	3	High school graduate	High school graduate	High school graduate						Women	Ordinary house	SEOUL	East	Big City	3	4	none
523	4	1571	157		1571	2012	799	3139.93	1	Second generation	Second generation	3	Buddhist	About once a week	Yes	No	No	No	No	No	No	No	About once a week							75	Widowed or missing (from family)	3	High school graduate	High school graduate	High school graduate	High school graduate					Women	Apartment	SEOUL	East	Big City	3	4	none
524	1	1581	158	1	1581	2006	799	1088.19	1	Third generation	Third generation	4	Catholic	Two or three times a week	No	Yes	No	No	No	No	No	No		About once a month						68	Widowed or missing (from family)	1	Less than elementary school graduate								Women	Apartment	SEOUL	East	Big City	4	8	none
525	2	1601	160		1601	2008	799	1754	1	First generation	Single-person household	5	Catholic	No close friends	No	No	No	No	No	No	No	Yes								77	Never married	1	Less than elementary school graduate	Less than elementary school graduate							Women	Apartment	SEOUL	East	Big City	0	0	none
526	8	1631	163		1631	2020	231	2378.72	1	Second generation	Third generation	2	No religion	Rarely seen in a year	No	No	No	No	No	No	No	Yes								73	Widowed or missing (from family)	1	Less than elementary school graduate	Less than elementary school graduate	Less than elementary school graduate	Less than elementary school graduate	Less than elementary school graduate	Less than elementary school graduate	Less than elementary school graduate	Less than elementary school graduate	Women	Ordinary house	SEOUL	East	Big City	4	5	none
527	2	1681	168		1681	2008	358	4128.74	1	Second generation	Second generation	3	Buddhist	Almost every day (four or more times a week)	No	Yes	No	No	No	No	No	No		About once a month						65	Currently married	4	College graduate or higher	College graduate or higher							Women	Ordinary house	SEOUL	East	Big City	2	0	yes	1
528	3	1681	168		1681	2010	358	5061.61	1	Second generation	Second generation	3	Buddhist	Almost every day (four or more times a week)	No	Yes	No	No	No	No	No	No		About once a month						67	Currently married	4	College graduate or higher	College graduate or higher	College graduate or higher						Women	Ordinary house	SEOUL	East	Big City	2	0	yes	1
529	4	1681	168		1681	2012	358	5346.22	1	Second generation	Second generation	3	Buddhist	Almost every day (four or more times a week)	No	Yes	No	No	No	No	No	No		About once a month						69	Currently married	4	College graduate or higher	College graduate or higher	College graduate or higher	College graduate or higher					Women	Ordinary house	SEOUL	East	Big City	2	0	yes	1
530	2	1691	169		1691	2008	358	916.112	1	First generation	Single-person household	1	No religion	One or two times a year	No	Yes	No	No	No	No	No	No		About three or four times a year (approximately once every 3 to 4 months)						78	Widowed or missing (from family)	1	Less than elementary school graduate	Less than elementary school graduate							Women	Ordinary house	SEOUL	East	Big City	2	2	none
531	3	1691	169		1691	2010	358	1115.24	1	First generation	Single-person household	1	No religion	No close friends	No	No	No	No	No	No	No	Yes								80	Widowed or missing (from family)	1	Less than elementary school graduate	Less than elementary school graduate	Less than elementary school graduate						Women	Ordinary house	SEOUL	East	Big City	2	2	none
532	4	1691	169		1691	2012	358	1343.56	1	First generation	Single-person household	1	No religion	No close friends	No	No	No	No	No	No	No	Yes								82	Widowed or missing (from family)	1	Less than elementary school graduate	Less than elementary school graduate	Less than elementary school graduate	Less than elementary school graduate					Women	Ordinary house	SEOUL	East	Big City	2	2	none
533	5	1691	169		1691	2014	358	1410.76	1	First generation	Single-person household	1	No religion	No close friends	No	No	No	No	No	No	No	Yes								84	Widowed or missing (from family)	1	Less than elementary school graduate	Less than elementary school graduate	Less than elementary school graduate	Less than elementary school graduate	Less than elementary school graduate				Women	Ordinary house	SEOUL	East	Big City	2	2	none
534	1	1731	173	1	1731	2006	773	854.321	2	Second generation	Second generation	3	Buddhist	About once a week	No	Yes	No	No	No	No	No	No		About twice a month (approximately every two weeks)						71	Currently married	2	Middle school graduate								Men	Ordinary house	SEOUL	East	Big City	4	3	none
535	2	1731	173		1731	2008	773	977.873	2	First generation	Married couple household	2	No religion	About once a week	No	Yes	No	No	No	No	No	No		About once a month						73	Currently married	2	Middle school graduate	Middle school graduate							Men	Ordinary house	SEOUL	East	Big City	4	5	yes	2
536	3	1731	173		1731	2010	773	974.461	2	First generation	Married couple household	2	Buddhist	Two or three times a week	No	Yes	No	No	No	No	No	No		About five or six times a year (About once every two months)						75	Currently married	2	Middle school graduate	Middle school graduate	Middle school graduate						Men	Ordinary house	SEOUL	East	Big City	4	5	none
537	4	1731	173		1731	2012	773	889.12	2	First generation	Married couple household	2	Buddhist	One or two times a year	No	Yes	No	No	No	No	No	No		About once a month						77	Currently married	2	Middle school graduate	Middle school graduate	Middle school graduate	Middle school graduate					Men	Ordinary house	SEOUL	East	Big City	4	6	none
538	5	1731	173		1731	2014	773	875.939	2	First generation	Married couple household	2	Buddhist	Almost every day (four or more times a week)	No	Yes	No	No	No	No	No	No		Almost every day (four or more times a week)						79	Currently married	2	Middle school graduate	Middle school graduate	Middle school graduate	Middle school graduate	Middle school graduate				Men	Ordinary house	SEOUL	East	Big City	4	6	none
539	6	1731	173		1731	2016	773	985.998	2	Second generation		2	Buddhist	Almost every day (four or more times a week)	No	Yes	No	No	No	No	No	No		Almost every day (four or more times a week)						81	Currently married	2	Middle school graduate	Middle school graduate	Middle school graduate	Middle school graduate	Middle school graduate	Middle school graduate			Men	Ordinary house	SEOUL	East	Big City	4	6	none
540	7	1731	173		1731	2018	773	825.01	2	First generation	Grandparent-grandchild household	2	Buddhist	Almost every day (four or more times a week)	No	Yes	No	No	No	No	No	No		Almost every day (four or more times a week)						83	Currently married	2	Middle school graduate	Middle school graduate	Middle school graduate	Middle school graduate	Middle school graduate	Middle school graduate	Middle school graduate		Men	Ordinary house	SEOUL	East	Big City	4	6	none
541	8	1731	173		1731	2020	773	967.024	2	First generation	Grandparent-grandchild household	2	Buddhist	Rarely seen in a year	No	No	No	No	No	No	No	Yes								85	Currently married	2	Middle school graduate	Middle school graduate	Middle school graduate	Middle school graduate	Middle school graduate	Middle school graduate	Middle school graduate	Middle school graduate	Men	Ordinary house	SEOUL	East	Big City	4	6	none
542	2	1732	173		1731	2008	773	1677.42		First generation	Married couple household	2	Buddhist	Almost every day (four or more times a week)	Yes	Yes	No	No	No	No	No	No	About once a month	About once a month						66	Currently married	2	Middle school graduate	Middle school graduate							Women	Ordinary house	SEOUL	East	Big City	4	5	none
543	3	1732	173		1731	2010	773	1798.39	2	First generation	Married couple household	2	Buddhist	About once a week	No	Yes	No	No	No	No	No	No		About once a month						68	Currently married	2	Middle school graduate	Middle school graduate	Middle school graduate						Women	Ordinary house	SEOUL	East	Big City	4	5	none
544	4	1732	173		1731	2012	773	1760.3	2	First generation	Married couple household	2	Buddhist	About once a week	No	Yes	No	No	No	No	No	No		About once a week						70	Currently married	2	Middle school graduate	Middle school graduate	Middle school graduate	Middle school graduate					Women	Ordinary house	SEOUL	East	Big City	4	6	none
545	5	1732	173		1731	2014	773	1779.36	2	First generation	Married couple household	2	Buddhist	Two or three times a week	No	Yes	No	No	No	No	No	No		Two or three times a week						72	Currently married	2	Middle school graduate	Middle school graduate	Middle school graduate	Middle school graduate	Middle school graduate				Women	Ordinary house	SEOUL	East	Big City	4	6	none
546	6	1732	173		1731	2016	773	1708.83	2	Second generation		2	Buddhist	About five or six times a year (About once every two months)	No	No	No	No	No	No	No	Yes								74	Currently married	2	Middle school graduate	Middle school graduate	Middle school graduate	Middle school graduate	Middle school graduate	Middle school graduate			Women	Ordinary house	SEOUL	East	Big City	4	6	none
547	7	1732	173		1731	2018	773	1349.83	2	First generation	Grandparent-grandchild household	2	Buddhist	Almost every day (four or more times a week)	No	Yes	No	No	No	No	No	No		Almost every day (four or more times a week)						76	Currently married	2	Middle school graduate	Middle school graduate	Middle school graduate	Middle school graduate	Middle school graduate	Middle school graduate	Middle school graduate		Women	Ordinary house	SEOUL	East	Big City	4	6	none
548	8	1732	173		1731	2020	773	1658.49	2	First generation	Grandparent-grandchild household	2	Buddhist	Rarely seen in a year	No	No	No	No	No	No	No	Yes								78	Currently married	2	Middle school graduate	Middle school graduate	Middle school graduate	Middle school graduate	Middle school graduate	Middle school graduate	Middle school graduate	Middle school graduate	Women	Ordinary house	SEOUL	East	Big City	4	6	none
549	3	1741	174		1741	2010	773	2067.01	1	First generation	Single-person household	1	Buddhist	Almost every day (four or more times a week)	No	Yes	No	No	No	No	No	No		About once a month						66	Widowed or missing (from family)	1	Less than elementary school graduate	Less than elementary school graduate	Less than elementary school graduate						Women	Ordinary house	SEOUL	East	Big City	3	8	none
550	4	1741	174		1741	2012	773	2136.19	1	First generation	Single-person household	1	Buddhist	About three or four times a year (approximately once every 3 to 4 months)	No	Yes	No	No	No	No	No	No		About once a month						68	Widowed or missing (from family)	1	Less than elementary school graduate	Less than elementary school graduate	Less than elementary school graduate	Less than elementary school graduate					Women	Ordinary house	SEOUL	East	Big City	3	8	none
551	5	1741	174		1741	2014	773	2268.54	1	First generation	Single-person household	1	No religion	About once a month	No	Yes	No	No	No	No	No	No		About once a month						70	Widowed or missing (from family)	1	Less than elementary school graduate	Less than elementary school graduate	Less than elementary school graduate	Less than elementary school graduate	Less than elementary school graduate				Women	Ordinary house	SEOUL	East	Big City	3	8	none
552	6	1741	174		1741	2016	773	2367.79	1	First generation		1	Buddhist	One or two times a year	No	Yes	No	No	No	No	No	No		About once a month						72	Widowed or missing (from family)	1	Less than elementary school graduate	Less than elementary school graduate	Less than elementary school graduate	Less than elementary school graduate	Less than elementary school graduate	Less than elementary school graduate			Women	Ordinary house	SEOUL	East	Big City	3	8	none
553	7	1741	174		1741	2018	773	2259.55	1	First generation	Married couple household	1	No religion	About once a month	No	Yes	No	No	No	No	No	No		About once a week						74	Widowed or missing (from family)	1	Less than elementary school graduate	Less than elementary school graduate	Less than elementary school graduate	Less than elementary school graduate	Less than elementary school graduate	Less than elementary school graduate	Less than elementary school graduate		Women	Ordinary house	SEOUL	East	Big City	3	8	none
554	8	1741	174		1741	2020	773	2303.14	1	First generation	Married couple household	1	No religion	Rarely seen in a year	No	No	No	No	No	No	No	Yes								76	Widowed or missing (from family)	1	Less than elementary school graduate	Less than elementary school graduate	Less than elementary school graduate	Less than elementary school graduate	Less than elementary school graduate	Less than elementary school graduate	Less than elementary school graduate	Less than elementary school graduate	Women	Ordinary house	SEOUL	East	Big City	3	8	none
555	5	1761	176		1761	2014	773	2152.34	3	Second generation	Second generation	3	Protestant	About once a week	Yes	No	No	No	No	No	No	No	About once a week							65	Currently married	2	Middle school graduate	Middle school graduate	Middle school graduate	Middle school graduate	Middle school graduate				Women	Ordinary house	SEOUL	East	Big City	2	1	none
556	6	1761	176		1761	2016	773	2082.8	3	Third generation		4	Protestant	Two or three times a week	No	No	No	Yes	No	No	No	No				About three or four times a year (approximately once every 3 to 4 months)				67	Currently married	2	Middle school graduate	Middle school graduate	Middle school graduate	Middle school graduate	Middle school graduate	Middle school graduate			Women	Ordinary house	SEOUL	East	Big City	2	2	none
557	7	1761	176		1761	2018	773	1950.99	3	Second generation	Third generation	3	Protestant	About once a week	Yes	Yes	No	No	No	No	No	No	About once a week	About once a week						69	Currently married	2	Middle school graduate	Middle school graduate	Middle school graduate	Middle school graduate	Middle school graduate	Middle school graduate	Middle school graduate		Women	Ordinary house	SEOUL	East	Big City	2	2	yes	1
558	8	1761	176		1761	2020	773	1967.92	3	Second generation	Third generation	3	Protestant	About once a month	No	No	No	No	No	No	No	Yes								71	Currently married	2	Middle school graduate	Middle school graduate	Middle school graduate	Middle school graduate	Middle school graduate	Middle school graduate	Middle school graduate	Middle school graduate	Women	Ordinary house	SEOUL	East	Big City	2	3	yes	1
559	6	1762	176		1761	2016	773	2486.7	3	Third generation		4	Protestant	One or two times a year	No	No	No	No	No	No	No	Yes								66	Currently married	3	High school graduate	High school graduate	High school graduate	High school graduate	High school graduate	High school graduate			Men	Ordinary house	SEOUL	East	Big City	2	2	none
560	7	1762	176		1761	2018	773	2061.05	3	Second generation	Third generation	3	Protestant	About once a week	Yes	No	No	No	No	No	No	No	About once a week							68	Currently married	3	High school graduate	High school graduate	High school graduate	High school graduate	High school graduate	High school graduate	High school graduate		Men	Ordinary house	SEOUL	East	Big City	2	2	yes	1
561	8	1762	176		1761	2020	773	2512.51	3	Second generation	Third generation	3	Protestant	About once a month	No	No	No	No	No	No	No	Yes								70	Currently married	3	High school graduate	High school graduate	High school graduate	High school graduate	High school graduate	High school graduate	High school graduate	High school graduate	Men	Ordinary house	SEOUL	East	Big City	2	3	yes	1
562	1	1763	176	3	1763	2006	773	690.242	4	Third generation	Third generation	6	Protestant	About once a month	No	No	No	Yes	No	No	No	No				About once a month				87	Currently married	1	Less than elementary school graduate								Men	Ordinary house	SEOUL	East	Big City	4	9	none
563	1	1764	176	4	1763	2006	773	701.206	4	Third generation	Third generation	6	Protestant	About once a month	No	No	No	No	No	No	No	Yes								75	Currently married	1	Less than elementary school graduate								Women	Ordinary house	SEOUL	East	Big City	4	9	none
564	2	1764	176		1763	2008	773	760.729		Second generation	Second generation	4	Protestant	About once a week	No	No	No	No	No	No	No	Yes								77	Currently married	1	Less than elementary school graduate	Less than elementary school graduate							Women	Ordinary house	SEOUL	East	Big City	4	9	yes	1
565	5	1764	176		1763	2014	773	867.685	3	Second generation	Second generation	3	Protestant	About once a week	Yes	No	No	No	No	No	No	No	About once a week							83	Widowed or missing (from family)	1	Less than elementary school graduate	Less than elementary school graduate	Less than elementary school graduate	Less than elementary school graduate	Less than elementary school graduate				Women	Ordinary house	SEOUL	East	Big City	4	9	none
566	1	1771	177	1	1771	2006	773	854.321	2	Second generation	Second generation	3	No religion	About twice a month (approximately every two weeks)	No	Yes	No	No	No	No	No	No		Almost every day (four or more times a week)						70	Currently married	1	Less than elementary school graduate								Men	Ordinary house	SEOUL	East	Big City	3	3	none
567	2	1771	177		1771	2008	773	979.418	2	First generation	Married couple household	2	No religion	About once a month	No	Yes	No	No	No	No	No	No		About once a month						72	Currently married	1	Less than elementary school graduate	Less than elementary school graduate							Men	Ordinary house	SEOUL	East	Big City	3	3	none
568	3	1771	177		1771	2010	773	976.358	2	First generation	Married couple household	2	No religion	Two or three times a week	No	Yes	No	No	No	No	No	No		About three or four times a year (approximately once every 3 to 4 months)						74	Currently married	1	Less than elementary school graduate	Less than elementary school graduate	Less than elementary school graduate						Men	Ordinary house	SEOUL	East	Big City	3	3	none
569	4	1771	177		1771	2012	773	891.253	2	First generation	Married couple household	2	No religion	Two or three times a week	No	Yes	No	No	No	No	No	No		About once a week						76	Currently married	1	Less than elementary school graduate	Less than elementary school graduate	Less than elementary school graduate	Less than elementary school graduate					Men	Ordinary house	SEOUL	East	Big City	3	3	none
570	6	1771	177		1771	2016	773	1820.34	2	Second generation		3	No religion	Almost every day (four or more times a week)	No	Yes	No	No	No	No	No	No		Almost every day (four or more times a week)						80	Currently married	1	Less than elementary school graduate	Less than elementary school graduate	Less than elementary school graduate	Less than elementary school graduate	Less than elementary school graduate	Less than elementary school graduate			Men	Ordinary house	SEOUL	East	Big City	3	3	none
571	7	1771	177		1771	2018	773	1724.83	2	Second generation	Third generation	3	No religion	Almost every day (four or more times a week)	No	Yes	No	No	No	No	No	No		Almost every day (four or more times a week)						82	Currently married	1	Less than elementary school graduate	Less than elementary school graduate	Less than elementary school graduate	Less than elementary school graduate	Less than elementary school graduate	Less than elementary school graduate	Less than elementary school graduate		Men	Ordinary house	SEOUL	East	Big City	3	3	none
572	8	1771	177		1771	2020	773	1897.3	2	First generation	Grandparent-grandchild household	2	No religion	About five or six times a year (About once every two months)	No	No	No	No	No	No	No	Yes								84	Currently married	2	Less than elementary school graduate	Less than elementary school graduate	Less than elementary school graduate	Less than elementary school graduate	Less than elementary school graduate	Less than elementary school graduate	Less than elementary school graduate	Middle school graduate	Men	Ordinary house	SEOUL	East	Big City	3	3	none
573	2	1772	177		1771	2008	773	1677.42		First generation	Married couple household	2	No religion	About once a month	No	Yes	No	No	No	No	No	No		About once a month						66	Currently married	1	Less than elementary school graduate	Less than elementary school graduate							Women	Ordinary house	SEOUL	East	Big City	3	3	none
574	3	1772	177		1771	2010	773	1798.39	2	First generation	Married couple household	2	No religion	Almost every day (four or more times a week)	No	Yes	No	No	No	No	No	No		About once a month						68	Currently married	1	Less than elementary school graduate	Less than elementary school graduate	Less than elementary school graduate						Women	Ordinary house	SEOUL	East	Big City	3	3	none
575	4	1772	177		1771	2012	773	1760.3	2	First generation	Married couple household	2	No religion	Almost every day (four or more times a week)	No	Yes	No	No	No	No	No	No		About once a month						70	Currently married	1	Less than elementary school graduate	Less than elementary school graduate	Less than elementary school graduate	Less than elementary school graduate					Women	Ordinary house	SEOUL	East	Big City	3	3	none
576	6	1772	177		1771	2016	773	2434.39	2	Second generation		3	No religion	Almost every day (four or more times a week)	No	Yes	No	No	No	No	No	No		Almost every day (four or more times a week)						74	Currently married	1	Less than elementary school graduate	Less than elementary school graduate	Less than elementary school graduate	Less than elementary school graduate	Less than elementary school graduate	Less than elementary school graduate			Women	Ordinary house	SEOUL	East	Big City	3	3	none
577	7	1772	177		1771	2018	773	1438.87	2	Second generation	Third generation	3	No religion	Almost every day (four or more times a week)	No	Yes	No	No	No	No	No	No		Almost every day (four or more times a week)						76	Currently married	1	Less than elementary school graduate	Less than elementary school graduate	Less than elementary school graduate	Less than elementary school graduate	Less than elementary school graduate	Less than elementary school graduate	Less than elementary school graduate		Women	Ordinary house	SEOUL	East	Big City	3	3	none
578	1	1782	178	2	1781	2006	773	690.242	2	First generation	Married couple household	2	Catholic	Almost every day (four or more times a week)	No	No	No	No	No	No	No	Yes								78	Currently married	1	Less than elementary school graduate								Men	Ordinary house	SEOUL	East	Big City	6	3	none
579	2	1782	178		1781	2008	773	728.529		Second generation	Second generation	3	No religion	About once a week	No	Yes	No	No	No	No	No	No		About once a week						80	Currently married	1	Less than elementary school graduate	Less than elementary school graduate							Men	Ordinary house	Gyeonggi	township department	township department	6	4	none
580	3	1782	178		1781	2010	773	852.934	2	Second generation	Second generation	3	No religion	About once a week	No	Yes	No	No	No	No	No	No		About once a week						82	Currently married	1	Less than elementary school graduate	Less than elementary school graduate	Less than elementary school graduate						Men	Ordinary house	Gyeonggi	township department	township department	6	3	none
581	4	1782	178		1781	2012	773	806.417	2	Second generation	Second generation	3	No religion	About once a week	No	Yes	No	No	No	No	No	No		About once a week						84	Currently married	1	Less than elementary school graduate	Less than elementary school graduate	Less than elementary school graduate	Less than elementary school graduate					Men	Ordinary house	Gyeonggi	township department	township department	6	4	none
582	5	1782	178		1781	2014	773	814.378	2	Second generation	Second generation	3	No religion	Two or three times a week	No	Yes	No	No	No	No	No	No		Two or three times a week						86	Currently married	1	Less than elementary school graduate	Less than elementary school graduate	Less than elementary school graduate	Less than elementary school graduate	Less than elementary school graduate				Men	Ordinary house	Gyeonggi	township department	township department	6	4	none
583	1	1791	179	1	1791	2006	503	1113.89	1	First generation	Single-person household	1	Protestant	About twice a month (approximately every two weeks)	Yes	Yes	No	No	No	No	No	No	About once a week	About once a month						66	Widowed or missing (from family)	1	Less than elementary school graduate								Women	Ordinary house	SEOUL	East	Big City	1	2	yes	1
584	2	1791	179		1791	2008	503	1537.52	1	First generation	Single-person household	1	Protestant	About once a week	Yes	Yes	No	No	No	No	No	No	About once a week	About once a month						68	Widowed or missing (from family)	1	Less than elementary school graduate	Less than elementary school graduate							Women	Ordinary house	SEOUL	East	Big City	1	2	none
585	3	1791	179		1791	2010	503	1762.35	1	First generation	Single-person household	1	No religion	About once a month	No	Yes	No	No	No	No	No	No		About once a week						70	Widowed or missing (from family)	1	Less than elementary school graduate	Less than elementary school graduate	Less than elementary school graduate						Women	Ordinary house	SEOUL	East	Big City	1	2	none
586	4	1791	179		1791	2012	503	1830.18	1	First generation	Single-person household	1	No religion	About once a week	No	Yes	No	No	No	No	No	No		About once a month						72	Widowed or missing (from family)	1	Less than elementary school graduate	Less than elementary school graduate	Less than elementary school graduate	Less than elementary school graduate					Women	Ordinary house	SEOUL	East	Big City	1	2	none
587	5	1791	179		1791	2014	503	1998.61	1	First generation	Single-person household	1	Protestant	Two or three times a week	Yes	Yes	No	No	No	No	No	No	About once a week	About once a month						74	Widowed or missing (from family)	1	Less than elementary school graduate	Less than elementary school graduate	Less than elementary school graduate	Less than elementary school graduate	Less than elementary school graduate				Women	Ordinary house	SEOUL	East	Big City	1	2	none
588	7	1791	179		1791	2018	503	1438.87	1	First generation	Married couple household	1	No religion	About five or six times a year (About once every two months)	No	No	No	No	No	No	No	Yes								78	Widowed or missing (from family)	1	Less than elementary school graduate	Less than elementary school graduate	Less than elementary school graduate	Less than elementary school graduate	Less than elementary school graduate	Less than elementary school graduate	Less than elementary school graduate		Women	Ordinary house	SEOUL	East	Big City	1	2	none
589	1	1801	180	1	1801	2006	503	2810.42	1	First generation	Married couple household	2	No religion	Almost every day (four or more times a week)	No	Yes	No	Yes	No	No	No	No		About three or four times a year (approximately once every 3 to 4 months)		One or two times a year				65	Currently married	2	Middle school graduate								Men	Ordinary house	SEOUL	East	Big City	3	2	none
590	1	1821	182	1	1821	2006	503	1113.89	1	Second generation	Second generation	2	Protestant	About five or six times a year (About once every two months)	Yes	Yes	No	No	No	No	No	No	About once a week	About five or six times a year (About once every two months)						69	Widowed or missing (from family)	1	Less than elementary school graduate								Women	Ordinary house	SEOUL	East	Big City	5	6	none
591	2	1821	182		1821	2008	503	1419.22	1	Second generation	Second generation	2	Protestant	Almost every day (four or more times a week)	Yes	Yes	No	No	No	No	No	No	About once a week	One or two times a year						71	Widowed or missing (from family)	1	Less than elementary school graduate	Less than elementary school graduate							Women	Ordinary house	SEOUL	East	Big City	5	6	none
592	3	1821	182		1821	2010	503	1499.84	1	Second generation	Second generation	2	Protestant	Almost every day (four or more times a week)	Yes	No	No	No	No	No	No	No	Two or three times a week							73	Widowed or missing (from family)	1	Less than elementary school graduate	Less than elementary school graduate	Less than elementary school graduate						Women	Ordinary house	SEOUL	East	Big City	5	7	none
593	4	1821	182		1821	2012	503	1487.11	1	Second generation	Second generation	2	Protestant	About once a week	Yes	No	No	No	No	No	No	No	About once a week							75	Widowed or missing (from family)	1	Less than elementary school graduate	Less than elementary school graduate	Less than elementary school graduate	Less than elementary school graduate					Women	Ordinary house	SEOUL	East	Big City	5	8	none
594	5	1821	182		1821	2014	503	1547.87	1	First generation	Single-person household	1	Protestant	Almost every day (four or more times a week)	No	Yes	No	No	No	No	No	No		Almost every day (four or more times a week)						77	Widowed or missing (from family)	1	Less than elementary school graduate	Less than elementary school graduate	Less than elementary school graduate	Less than elementary school graduate	Less than elementary school graduate				Women	Ordinary house	SEOUL	East	Big City	5	8	none
595	6	1821	182		1821	2016	503	1780.4	1	First generation		1	Protestant	About once a week	Yes	No	No	No	No	No	No	No	About once a week							79	Widowed or missing (from family)	1	Less than elementary school graduate	Less than elementary school graduate	Less than elementary school graduate	Less than elementary school graduate	Less than elementary school graduate	Less than elementary school graduate			Women	Ordinary house	SEOUL	East	Big City	5	8	none
596	7	1821	182		1821	2018	503	1576.6	1	First generation	Married couple household	1	Protestant	About three or four times a year (approximately once every 3 to 4 months)	No	No	No	No	No	No	No	Yes								81	Widowed or missing (from family)	1	Less than elementary school graduate	Less than elementary school graduate	Less than elementary school graduate	Less than elementary school graduate	Less than elementary school graduate	Less than elementary school graduate	Less than elementary school graduate		Women	Ordinary house	SEOUL	East	Big City	5	8	none
597	8	1821	182		1821	2020	503	1794.91	1	Second generation	Third generation	2	No religion	About three or four times a year (approximately once every 3 to 4 months)	No	No	No	No	No	No	No	Yes								83	Widowed or missing (from family)	1	Less than elementary school graduate	Less than elementary school graduate	Less than elementary school graduate	Less than elementary school graduate	Less than elementary school graduate	Less than elementary school graduate	Less than elementary school graduate	Less than elementary school graduate	Women	Ordinary house	SEOUL	East	Big City	5	8	none
598	6	1831	183		1831	2016	503	2150.47	2	First generation		2	Protestant	About twice a month (approximately every two weeks)	Yes	Yes	No	Yes	No	No	No	No	About twice a month (approximately every two weeks)	About twice a month (approximately every two weeks)		One or two times a year				69	Currently married	3	High school graduate	High school graduate	High school graduate	High school graduate	High school graduate	High school graduate			Men	Ordinary house	SEOUL	East	Big City	2	3	yes	1
599	7	1831	183		1831	2018	503	1777.44	2	First generation	Grandparent-grandchild household	2	No religion	One or two times a year	No	Yes	No	No	No	No	No	No		About once a month						71	Currently married	3	High school graduate	High school graduate	High school graduate	High school graduate	High school graduate	High school graduate	High school graduate		Men	Ordinary house	SEOUL	East	Big City	2	3	none
600	8	1831	183		1831	2020	503	2181.61	2	Second generation	Third generation	5	Protestant	About three or four times a year (approximately once every 3 to 4 months)	No	No	No	No	No	No	No	Yes								73	Currently married	3	High school graduate	High school graduate	High school graduate	High school graduate	High school graduate	High school graduate	High school graduate	High school graduate	Men	Ordinary house	SEOUL	East	Big City	2	3	none
601	2	1861	186		1861	2008	923	1753.26	2	First generation	Married couple household	2	Catholic	About once a week	No	Yes	No	No	No	No	No	No		About once a month						65	Currently married	2	Middle school graduate	Middle school graduate							Women	Ordinary house	SEOUL	East	Big City	3	8	none
602	3	1861	186		1861	2010	923	1967.48	2	First generation	Married couple household	2	Catholic	Rarely seen in a year	No	No	No	No	No	No	No	Yes								67	Currently married	2	Middle school graduate	Middle school graduate	Middle school graduate						Women	Ordinary house	SEOUL	East	Big City	3	8	none
603	4	1861	186		1861	2012	923	1955.83	2	First generation	Married couple household	2	Catholic	Rarely seen in a year	No	No	No	No	No	No	No	Yes								69	Currently married	2	Middle school graduate	Middle school graduate	Middle school graduate	Middle school graduate					Women	Ordinary house	SEOUL	East	Big City	3	8	none
604	5	1861	186		1861	2014	923	2017.62	2	First generation	Married couple household	2	Catholic	About once a month	Yes	Yes	No	No	No	No	No	No	About once a month	About once a week						71	Currently married	2	Middle school graduate	Middle school graduate	Middle school graduate	Middle school graduate	Middle school graduate				Women	Ordinary house	SEOUL	East	Big City	3	8	none
605	6	1861	186		1861	2016	923	1922.39	2	First generation		2	Catholic	About once a week	Yes	No	No	No	No	No	No	No	About once a week							73	Currently married	2	Middle school graduate	Middle school graduate	Middle school graduate	Middle school graduate	Middle school graduate	Middle school graduate			Women	Apartment	SEOUL	East	Big City	3	8	none
606	7	1861	186		1861	2018	923	1849.07	2	First generation	Grandparent-grandchild household	2	Catholic	About once a week	Yes	No	No	No	No	No	No	No	About once a week							75	Currently married	2	Middle school graduate	Middle school graduate	Middle school graduate	Middle school graduate	Middle school graduate	Middle school graduate	Middle school graduate		Women	Apartment	SEOUL	East	Big City	3	8	none
607	8	1861	186		1861	2020	923	1965.75	2	First generation	Grandparent-grandchild household	2	Catholic	About three or four times a year (approximately once every 3 to 4 months)	No	No	No	No	No	No	No	Yes								77	Currently married	2	Middle school graduate	Middle school graduate	Middle school graduate	Middle school graduate	Middle school graduate	Middle school graduate	Middle school graduate	Middle school graduate	Women	Apartment	SEOUL	East	Big City	3	8	none
608	1	1862	186	2	1861	2006	923	1405.21	2	Third generation	Third generation	4	Catholic	About once a week	No	No	No	No	No	No	No	Yes								66	Currently married	2	Middle school graduate								Men	Ordinary house	SEOUL	East	Big City	3	6	none
609	2	1862	186		1861	2008	923	1759.78		First generation	Married couple household	2	No religion	Two or three times a week	No	Yes	No	No	No	No	No	No		About once a month						68	Currently married	2	Middle school graduate	Middle school graduate							Men	Ordinary house	SEOUL	East	Big City	3	8	none
610	3	1862	186		1861	2010	923	1924.1	2	First generation	Married couple household	2	No religion	Almost every day (four or more times a week)	No	Yes	No	No	No	No	No	No		About once a month						70	Currently married	2	Middle school graduate	Middle school graduate	Middle school graduate						Men	Ordinary house	SEOUL	East	Big City	3	8	yes	1
611	4	1862	186		1861	2012	923	1809.49	2	First generation	Married couple household	2	No religion	Almost every day (four or more times a week)	No	No	No	No	No	No	No	Yes								72	Currently married	2	Middle school graduate	Middle school graduate	Middle school graduate	Middle school graduate					Men	Ordinary house	SEOUL	East	Big City	3	8	yes	1
612	5	1862	186		1861	2014	923	1821.53	2	First generation	Married couple household	2	No religion	Almost every day (four or more times a week)	No	Yes	No	No	No	No	No	No		Almost every day (four or more times a week)						74	Currently married	2	Middle school graduate	Middle school graduate	Middle school graduate	Middle school graduate	Middle school graduate				Men	Ordinary house	SEOUL	East	Big City	3	8	yes	1
613	6	1862	186		1861	2016	923	2038.36	2	First generation		2	No religion	Almost every day (four or more times a week)	No	Yes	No	No	No	No	No	No		Almost every day (four or more times a week)						76	Currently married	2	Middle school graduate	Middle school graduate	Middle school graduate	Middle school graduate	Middle school graduate	Middle school graduate			Men	Apartment	SEOUL	East	Big City	3	8	none
614	7	1862	186		1861	2018	923	1747.42	2	First generation	Grandparent-grandchild household	2	No religion	Almost every day (four or more times a week)	No	Yes	No	No	No	No	No	No		Almost every day (four or more times a week)						78	Currently married	2	Middle school graduate	Middle school graduate	Middle school graduate	Middle school graduate	Middle school graduate	Middle school graduate	Middle school graduate		Men	Apartment	SEOUL	East	Big City	3	10	none
615	8	1862	186		1861	2020	923	2116.95	2	First generation	Grandparent-grandchild household	2	No religion	One or two times a year	No	Yes	No	No	No	No	No	No		One or two times a year						80	Currently married	2	Middle school graduate	Middle school graduate	Middle school graduate	Middle school graduate	Middle school graduate	Middle school graduate	Middle school graduate	Middle school graduate	Men	Apartment	SEOUL	East	Big City	3	8	none
616	1	1891	189	1	1891	2006	923	701.206	1	First generation	Single-person household	1	Protestant	About once a week	No	No	No	No	No	No	No	Yes								75	Widowed or missing (from family)	1	Less than elementary school graduate								Women	Ordinary house	SEOUL	East	Big City	0	0	none
617	2	1891	189		1891	2008	923	919.683	1	First generation	Single-person household	1	Protestant	Almost every day (four or more times a week)	Yes	Yes	No	No	No	No	No	No	About once a week	About once a week						77	Widowed or missing (from family)	1	Less than elementary school graduate	Less than elementary school graduate							Women	Ordinary house	SEOUL	East	Big City	0	0	none
618	8	1891	189		1891	2020	923	1615.31	1	First generation	Married couple household	1	Protestant	About once a month	Yes	No	No	No	No	No	No	No	About once a week							89	Widowed or missing (from family)	1	Less than elementary school graduate	Less than elementary school graduate	Less than elementary school graduate	Less than elementary school graduate	Less than elementary school graduate	Less than elementary school graduate	Less than elementary school graduate	Less than elementary school graduate	Women	Ordinary house	SEOUL	East	Big City	0	0	none
619	1	1903	190	3	1903	2006	923	701.206	3	Third generation	Third generation	6	Catholic	No close friends	No	No	No	No	No	No	No	Yes								87	Widowed or missing (from family)	1	Less than elementary school graduate								Women	Ordinary house	SEOUL	East	Big City	8	5	none
620	8	1911	191		1911	2020	923	3185.63	2	Second generation	Third generation	4	No religion	Rarely seen in a year	No	No	No	No	No	No	No	Yes								65	Currently married	2	Middle school graduate	Middle school graduate	Middle school graduate	Middle school graduate	Middle school graduate	Middle school graduate	Middle school graduate	Middle school graduate	Women	Ordinary house	SEOUL	East	Big City	2	0	none
621	8	1912	191		1911	2020	923	4550.25	2	Second generation	Third generation	4	No religion	Rarely seen in a year	No	No	No	No	No	No	No	Yes								66	Currently married	2	Middle school graduate	Middle school graduate	Middle school graduate	Middle school graduate	Middle school graduate	Middle school graduate	Middle school graduate	Middle school graduate	Men	Ordinary house	SEOUL	East	Big City	2	0	none
622	1	1921	192	1	1921	2006	923	854.321	3	Second generation	Second generation	4	Protestant	No close friends	No	No	No	No	No	No	No	Yes								71	Currently married	1	Less than elementary school graduate								Men	Ordinary house	SEOUL	East	Big City	4	3	none
623	2	1921	192		1921	2008	923	1030.03	3	Second generation	Second generation	4	No religion	No close friends	No	No	No	Yes	No	No	No	No				One or two times a year				73	Currently married	1	Less than elementary school graduate	Less than elementary school graduate							Men	Ordinary house	SEOUL	East	Big City	4	3	none
624	3	1921	192		1921	2010	923	1158.25	3	Second generation	Second generation	4	No religion	About three or four times a year (approximately once every 3 to 4 months)	No	No	No	No	No	No	No	Yes								75	Currently married	1	Less than elementary school graduate	Less than elementary school graduate	Less than elementary school graduate						Men	Ordinary house	SEOUL	East	Big City	4	4	none
625	4	1921	192		1921	2012	923	1152.14	3	Second generation	Second generation	4	etc.	About once a month	No	Yes	No	No	No	No	No	No		Rarely seen in a year						77	Currently married	1	Less than elementary school graduate	Less than elementary school graduate	Less than elementary school graduate	Less than elementary school graduate					Men	Ordinary house	SEOUL	East	Big City	4	4	none
626	5	1921	192		1921	2014	923	1169.98	3	Second generation	Second generation	4	Buddhist	Two or three times a week	No	Yes	No	No	No	No	No	No		About once a month						79	Currently married	1	Less than elementary school graduate	Less than elementary school graduate	Less than elementary school graduate	Less than elementary school graduate	Less than elementary school graduate				Men	Ordinary house	SEOUL	East	Big City	4	3	none
627	6	1921	192		1921	2016	923	1326.47	3	Second generation		4	etc.	No close friends	No	No	No	No	No	No	No	Yes								81	Currently married	1	Less than elementary school graduate	Less than elementary school graduate	Less than elementary school graduate	Less than elementary school graduate	Less than elementary school graduate	Less than elementary school graduate			Men	Ordinary house	SEOUL	East	Big City	4	4	none
628	7	1921	192		1921	2018	923	1135.88	3	Second generation	Third generation	4	etc.	Rarely seen in a year	Yes	No	No	No	No	No	No	No	About once a month							83	Currently married	1	Less than elementary school graduate	Less than elementary school graduate	Less than elementary school graduate	Less than elementary school graduate	Less than elementary school graduate	Less than elementary school graduate	Less than elementary school graduate		Men	Ordinary house	SEOUL	East	Big City	4	4	none
629	8	1921	192		1921	2020	923	1344.87	3	Second generation	Third generation	4	No religion	Rarely seen in a year	No	No	No	No	No	No	No	Yes								85	Currently married	1	Less than elementary school graduate	Less than elementary school graduate	Less than elementary school graduate	Less than elementary school graduate	Less than elementary school graduate	Less than elementary school graduate	Less than elementary school graduate	Less than elementary school graduate	Men	Ordinary house	SEOUL	East	Big City	4	4	yes	1
630	1	1922	192	2	1921	2006	923	1113.89	3	Second generation	Second generation	4	No religion	No close friends	No	No	No	No	No	No	No	Yes								69	Currently married	1	Less than elementary school graduate								Women	Ordinary house	SEOUL	East	Big City	4	3	none
631	2	1922	192		1921	2008	923	1280.62		Second generation	Second generation	4	etc.	Two or three times a week	Yes	No	No	No	No	No	No	No	Two or three times a week							71	Currently married	1	Less than elementary school graduate	Less than elementary school graduate							Women	Ordinary house	SEOUL	East	Big City	4	3	none
632	3	1922	192		1921	2010	923	1352.24	3	Second generation	Second generation	4	etc.	About once a week	Yes	No	No	No	No	No	No	No	About once a week							73	Currently married	1	Less than elementary school graduate	Less than elementary school graduate	Less than elementary school graduate						Women	Ordinary house	SEOUL	East	Big City	4	4	none
633	4	1922	192		1921	2012	923	1327.45	3	Second generation	Second generation	4	etc.	About twice a month (approximately every two weeks)	Yes	No	No	No	No	No	No	No	About twice a month (approximately every two weeks)							75	Currently married	1	Less than elementary school graduate	Less than elementary school graduate	Less than elementary school graduate	Less than elementary school graduate					Women	Ordinary house	SEOUL	East	Big City	4	4	none
634	5	1922	192		1921	2014	923	1344.61	3	Second generation	Second generation	4	etc.	About twice a month (approximately every two weeks)	Yes	No	No	No	No	No	No	No	About twice a month (approximately every two weeks)							77	Currently married	1	Less than elementary school graduate	Less than elementary school graduate	Less than elementary school graduate	Less than elementary school graduate	Less than elementary school graduate				Women	Ordinary house	SEOUL	East	Big City	4	3	none
635	6	1922	192		1921	2016	923	1410.87	3	Second generation		4	etc.	About twice a month (approximately every two weeks)	No	No	No	No	No	No	No	Yes								79	Currently married	1	Less than elementary school graduate	Less than elementary school graduate	Less than elementary school graduate	Less than elementary school graduate	Less than elementary school graduate	Less than elementary school graduate			Women	Ordinary house	SEOUL	East	Big City	4	4	none
636	7	1922	192		1921	2018	923	1225.78	3	Second generation	Third generation	4	etc.	About once a week	Yes	No	No	No	No	No	No	No	About once a week							81	Currently married	1	Less than elementary school graduate	Less than elementary school graduate	Less than elementary school graduate	Less than elementary school graduate	Less than elementary school graduate	Less than elementary school graduate	Less than elementary school graduate		Women	Ordinary house	SEOUL	East	Big City	4	4	none
637	8	1922	192		1921	2020	923	1411.22	3	Second generation	Third generation	4	etc.	One or two times a year	No	No	No	No	No	No	No	Yes								83	Currently married	1	Less than elementary school graduate	Less than elementary school graduate	Less than elementary school graduate	Less than elementary school graduate	Less than elementary school graduate	Less than elementary school graduate	Less than elementary school graduate	Less than elementary school graduate	Women	Ordinary house	SEOUL	East	Big City	4	4	none
638	1	1931	193	1	1931	2006	338	701.206	2	First generation	Married couple household	2	Catholic	Two or three times a week	Yes	No	No	Yes	No	No	No	No	About once a week			About once a month				84	Currently married	3	High school graduate								Women	Ordinary house	SEOUL	East	Big City	6	10	yes	1
639	2	1931	193		1931	2008	338	787.074	1	First generation	Married couple household	1	Catholic	Rarely seen in a year	Yes	No	No	Yes	No	No	No	No	About once a week			Rarely active				86	Widowed or missing (from family)	3	High school graduate	High school graduate							Women	Ordinary house	SEOUL	East	Big City	6	10	none
640	3	1931	193		1931	2010	338	947.272	1	First generation	Single-person household	1	Catholic	Rarely seen in a year	Yes	No	Yes	No	No	No	No	No	About once a week		Two or three times a week					88	Widowed or missing (from family)	3	High school graduate	High school graduate	High school graduate						Women	Ordinary house	SEOUL	East	Big City	6	10	none
641	1	1961	196	1	1961	2006	338	701.206	1	First generation	Single-person household	1	Protestant	About once a week	Yes	No	No	No	No	No	No	No	About once a week							87	Widowed or missing (from family)	1	Less than elementary school graduate								Women	Ordinary house	SEOUL	East	Big City	3	4	none
642	2	1961	196		1961	2008	338	880.197	1	First generation	Single-person household	1	Protestant	About once a week	No	No	No	No	No	No	No	Yes								89	Widowed or missing (from family)	1	Less than elementary school graduate	Less than elementary school graduate							Women	Ordinary house	SEOUL	East	Big City	3	4	none
643	1	1971	197	1	1971	2006	338	1405.21	2	Second generation	Second generation	3	Protestant	About once a week	Yes	No	No	No	No	No	No	No	About once a week							68	Currently married	3	High school graduate								Men	Ordinary house	SEOUL	East	Big City	2	0	none
644	2	1971	197		1971	2008	338	1677.64	2	First generation	Married couple household	2	Protestant	Almost every day (four or more times a week)	Yes	No	No	No	No	No	No	No	Almost every day (four or more times a week)							70	Currently married	3	High school graduate	High school graduate							Men	Ordinary house	SEOUL	East	Big City	2	0	yes	1
645	3	1971	197		1971	2010	338	1745.74	2	First generation	Married couple household	2	Protestant	Two or three times a week	Yes	Yes	No	No	No	No	No	No	Two or three times a week	About once a month						72	Currently married	3	High school graduate	High school graduate	High school graduate						Men	Ordinary house	SEOUL	East	Big City	2	0	yes	1
646	4	1971	197		1971	2012	338	1595.04	2	First generation	Married couple household	2	Protestant	Two or three times a week	Yes	Yes	No	No	No	No	No	No	Two or three times a week	About once a week						74	Currently married	3	High school graduate	High school graduate	High school graduate	High school graduate					Men	Ordinary house	SEOUL	East	Big City	2	1	none
647	5	1971	197		1971	2014	338	1570.11	2	First generation	Married couple household	2	Protestant	About once a week	Yes	No	No	No	No	No	No	No	About once a week							76	Currently married	3	High school graduate	High school graduate	High school graduate	High school graduate	High school graduate				Men	Ordinary house	SEOUL	East	Big City	2	1	none
648	6	1971	197		1971	2016	338	1766.62	2	First generation		2	Protestant	About once a week	Yes	No	No	No	No	No	No	No	About once a week							78	Currently married	3	High school graduate	High school graduate	High school graduate	High school graduate	High school graduate	High school graduate			Men	Ordinary house	SEOUL	East	Big City	2	1	none
649	7	1971	197		1971	2018	338	1487.01	2	First generation	Grandparent-grandchild household	2	Protestant	About twice a month (approximately every two weeks)	No	No	No	No	No	No	No	Yes								80	Currently married	3	High school graduate	High school graduate	High school graduate	High school graduate	High school graduate	High school graduate	High school graduate		Men	Ordinary house	SEOUL	East	Big City	2	2	none
650	3	1972	197		1971	2010	338	1808.24	2	First generation	Married couple household	2	Protestant	Two or three times a week	Yes	No	No	No	No	No	No	No	About once a month							66	Currently married	1	Less than elementary school graduate	Less than elementary school graduate	Less than elementary school graduate						Women	Ordinary house	SEOUL	East	Big City	2	0	none
651	4	1972	197		1971	2012	338	1772.28	2	First generation	Married couple household	2	Protestant	Two or three times a week	Yes	No	No	No	No	No	No	No	Two or three times a week							68	Currently married	1	Less than elementary school graduate	Less than elementary school graduate	Less than elementary school graduate	Less than elementary school graduate					Women	Ordinary house	SEOUL	East	Big City	2	1	none
652	5	1972	197		1971	2014	338	1790.54	2	First generation	Married couple household	2	Protestant	About once a week	Yes	No	No	No	No	No	No	No	About once a week							70	Currently married	1	Less than elementary school graduate	Less than elementary school graduate	Less than elementary school graduate	Less than elementary school graduate	Less than elementary school graduate				Women	Ordinary house	SEOUL	East	Big City	2	1	none
653	6	1972	197		1971	2016	338	1719.1	2	First generation		2	Protestant	About once a week	Yes	No	No	No	No	No	No	No	About once a week							72	Currently married	1	Less than elementary school graduate	Less than elementary school graduate	Less than elementary school graduate	Less than elementary school graduate	Less than elementary school graduate	Less than elementary school graduate			Women	Ordinary house	SEOUL	East	Big City	2	1	none
654	7	1972	197		1971	2018	338	1622.76	2	First generation	Grandparent-grandchild household	2	Protestant	One or two times a year	No	No	No	No	No	No	No	Yes								74	Currently married	1	Less than elementary school graduate	Less than elementary school graduate	Less than elementary school graduate	Less than elementary school graduate	Less than elementary school graduate	Less than elementary school graduate	Less than elementary school graduate		Women	Ordinary house	SEOUL	East	Big City	2	2	none
655	1	1981	198	1	1981	2006	338	1113.89	1	Third generation	Third generation	5	Buddhist	No close friends	No	No	No	No	No	No	No	Yes								65	Widowed or missing (from family)	1	Less than elementary school graduate								Women	Ordinary house	SEOUL	East	Big City	5	7	none
656	2	1981	198		1981	2008	338	1439.23	1	First generation	Single-person household	1	Buddhist	Rarely seen in a year	No	No	No	No	No	No	No	Yes								67	Widowed or missing (from family)	1	Less than elementary school graduate	Less than elementary school graduate							Women	Ordinary house	SEOUL	East	Big City	5	10	none
657	3	1981	198		1981	2010	338	1527.58	1	First generation	Single-person household	1	Buddhist	No close friends	No	No	No	No	No	No	No	Yes								69	Widowed or missing (from family)	1	Less than elementary school graduate	Less than elementary school graduate	Less than elementary school graduate						Women	Ordinary house	SEOUL	East	Big City	5	10	none
658	7	1981	198		1981	2018	338	1562.52	1	First generation	Married couple household	1	Buddhist	About once a month	No	No	No	Yes	No	No	No	No				One or two times a year				77	Widowed or missing (from family)	1	Less than elementary school graduate	Less than elementary school graduate	Less than elementary school graduate	Less than elementary school graduate	Less than elementary school graduate	Less than elementary school graduate	Less than elementary school graduate		Women	Ordinary house	SEOUL	East	Big City	5	10	none
659	1	2001	200	1	2001	2006	779	1218.32	1	Second generation	Second generation	5	Buddhist	Two or three times a week	No	No	No	No	No	No	No	Yes								73	Widowed or missing (from family)	1	Less than elementary school graduate								Women	Ordinary house	SEOUL	East	Big City	3	8	none
660	2	2001	200		2001	2008	779	1531.67	1	Third generation	Third generation	5	Buddhist	Two or three times a week	No	No	No	No	No	No	No	Yes								75	Widowed or missing (from family)	1	Less than elementary school graduate	Less than elementary school graduate							Women	Ordinary house	SEOUL	East	Big City	3	8	none
661	3	2001	200		2001	2010	779	1611.85	1	Third generation	Third generation	5	Buddhist	Almost every day (four or more times a week)	No	No	No	No	No	No	No	Yes								77	Widowed or missing (from family)	1	Less than elementary school graduate	Less than elementary school graduate	Less than elementary school graduate						Women	Ordinary house	SEOUL	East	Big City	3	8	yes	2
662	5	2001	200		2001	2014	779	1656.42	1	Third generation	Third generation	5	No religion	Rarely seen in a year	No	No	No	No	No	No	No	Yes								81	Widowed or missing (from family)	1	Less than elementary school graduate	Less than elementary school graduate	Less than elementary school graduate	Less than elementary school graduate	Less than elementary school graduate				Women	Ordinary house	SEOUL	East	Big City	3	8	none
663	7	2001	200		2001	2018	779	1645.15	1	Third generation	Fourth generation	5	No religion	About five or six times a year (About once every two months)	No	No	No	No	No	No	No	Yes								85	Widowed or missing (from family)	1	Less than elementary school graduate	Less than elementary school graduate	Less than elementary school graduate	Less than elementary school graduate	Less than elementary school graduate	Less than elementary school graduate	Less than elementary school graduate		Women	Ordinary house	SEOUL	East	Big City	2	6	none
664	1	2021	202	1	2021	2006	779	1035.36	2	Third generation	Third generation	7	No religion	Rarely seen in a year	No	No	No	No	No	No	No	Yes								81	Currently married	1	Less than elementary school graduate								Men	Ordinary house	SEOUL	East	Big City	4	9	none
665	2	2021	202		2021	2008	779	1013.17		Second generation	Second generation	3	No religion	No close friends	No	No	No	No	No	No	No	Yes								83	Currently married	1	Less than elementary school graduate	Less than elementary school graduate							Men	Ordinary house	SEOUL	East	Big City	4	9	none
666	1	2022	202	2	2021	2006	779	1051.81	2	Third generation	Third generation	7	No religion	Almost every day (four or more times a week)	No	No	No	No	No	No	No	Yes								76	Currently married	1	Less than elementary school graduate								Women	Ordinary house	SEOUL	East	Big City	4	9	none
667	2	2022	202		2021	2008	779	1158.93	2	Second generation	Second generation	3	No religion	No close friends	No	No	No	No	No	No	No	Yes								78	Currently married	1	Less than elementary school graduate	Less than elementary school graduate							Women	Ordinary house	SEOUL	East	Big City	4	9	none
668	3	2022	202		2021	2010	779	1272.03	2	Second generation	Second generation	3	No religion	No close friends	No	No	No	No	No	No	No	Yes								80	Currently married	1	Less than elementary school graduate	Less than elementary school graduate	Less than elementary school graduate						Women	Ordinary house	SEOUL	East	Big City	4	10	yes	1
669	1	2041	204	1	2041	2006	779	701.206	2	First generation	Married couple household	2	Buddhist	About once a week	No	No	No	No	No	No	No	Yes								77	Currently married	1	Less than elementary school graduate								Women	Ordinary house	SEOUL	East	Big City	4	7	none
670	2	2041	204		2041	2008	779	798.844	2	First generation	Married couple household	2	Buddhist	No close friends	No	No	No	No	No	No	No	Yes								79	Currently married	1	Less than elementary school graduate	Less than elementary school graduate							Women	Ordinary house	SEOUL	East	Big City	4	8	none
671	1	2042	204	2	2041	2006	779	690.242	2	First generation	Married couple household	2	Buddhist	Almost every day (four or more times a week)	No	Yes	No	No	No	No	No	No		About once a week						77	Currently married	3	High school graduate								Men	Ordinary house	SEOUL	East	Big City	4	7	yes	2
672	1	2051	205	1	2051	2006	517	1370.06	1	Third generation	Third generation	5	Catholic	Almost every day (four or more times a week)	No	Yes	No	No	No	No	No	No		Almost every day (four or more times a week)						76	Widowed or missing (from family)	1	Less than elementary school graduate								Women	Apartment	SEOUL	East	Big City	3	6	none
673	1	2061	206	1	2061	2006	517	1370.06	1	Third generation	Third generation	5	Catholic	Almost every day (four or more times a week)	No	Yes	No	No	No	No	No	No		Almost every day (four or more times a week)						81	Widowed or missing (from family)	1	Less than elementary school graduate								Women	Apartment	SEOUL	East	Big City	2	4	none
674	1	2091	209	1	2091	2006	517	1348.63	2	Third generation	Third generation	5	No religion	Almost every day (four or more times a week)	No	Yes	No	No	No	No	No	No		Almost every day (four or more times a week)						78	Currently married	1	Less than elementary school graduate								Men	Apartment	SEOUL	East	Big City	4	4	yes	1
675	2	2091	209		2091	2008	517	1426.05	2	Third generation	Third generation	6	Buddhist	Almost every day (four or more times a week)	No	No	No	Yes	No	No	No	No				About once a month				80	Currently married	1	Less than elementary school graduate	Less than elementary school graduate							Men	Apartment	SEOUL	East	Big City	4	5	none
676	3	2091	209		2091	2010	517	1517.28	2	Third generation	Third generation	6	Buddhist	About once a week	No	No	No	No	No	No	No	Yes								82	Currently married	1	Less than elementary school graduate	Less than elementary school graduate	Less than elementary school graduate						Men	Ordinary house	SEOUL	East	Big City	4	5	yes	1
677	4	2091	209		2091	2012	517	1467.86	2	Third generation	Third generation	6	No religion	About once a week	No	No	No	No	No	No	No	Yes								84	Currently married	1	Less than elementary school graduate	Less than elementary school graduate	Less than elementary school graduate	Less than elementary school graduate					Men	Apartment	SEOUL	East	Big City	4	5	yes	1
678	5	2091	209		2091	2014	517	1566.65	2	Third generation	Third generation	6	Buddhist	Two or three times a week	No	Yes	No	No	No	No	No	No		Almost every day (four or more times a week)						86	Currently married	1	Less than elementary school graduate	Less than elementary school graduate	Less than elementary school graduate	Less than elementary school graduate	Less than elementary school graduate				Men	Ordinary house	SEOUL	East	Big City	4	5	yes	2
679	6	2091	209		2091	2016	517	1339.99	1	Third generation		5	No religion	About once a month	No	Yes	No	No	No	No	No	No		About once a month						88	Currently married	1	Less than elementary school graduate	Less than elementary school graduate	Less than elementary school graduate	Less than elementary school graduate	Less than elementary school graduate	Less than elementary school graduate			Men	Apartment	SEOUL	East	Big City	4	5	yes	1
680	7	2091	209		2091	2018	517	948.897	1	Third generation	Fourth generation	5	No religion	Almost every day (four or more times a week)	No	Yes	No	No	No	No	No	No		Almost every day (four or more times a week)						90	Currently married	1	Less than elementary school graduate	Less than elementary school graduate	Less than elementary school graduate	Less than elementary school graduate	Less than elementary school graduate	Less than elementary school graduate	Less than elementary school graduate		Men	Apartment	SEOUL	East	Big City	4	5	none
681	8	2091	209		2091	2020	517	1373.81	1	Third generation	Fourth generation	5	No religion	Almost every day (four or more times a week)	No	Yes	No	No	No	No	No	No		Almost every day (four or more times a week)						92	Widowed or missing (from family)	1	Less than elementary school graduate	Less than elementary school graduate	Less than elementary school graduate	Less than elementary school graduate	Less than elementary school graduate	Less than elementary school graduate	Less than elementary school graduate	Less than elementary school graduate	Men	Apartment	SEOUL	East	Big City	4	5	none
682	1	2101	210	1	2101	2006	517	674.317	1	Third generation	Third generation	4	No religion	No close friends	No	No	No	No	No	No	No	Yes								81	Widowed or missing (from family)	4	College graduate or higher								Men	Apartment	SEOUL	East	Big City	2	3	none
683	1	2121	212	1	2121	2006	332	854.321	1	Third generation	Third generation	4	No religion	Almost every day (four or more times a week)	No	Yes	No	No	No	No	No	No		Almost every day (four or more times a week)						70	Widowed or missing (from family)	2	Middle school graduate								Men	Ordinary house	SEOUL	East	Big City	3	4	none
684	2	2121	212		2121	2008	332	1235.26	1	Third generation	Third generation	5	Protestant	Almost every day (four or more times a week)	No	No	No	No	No	No	No	Yes								72	Widowed or missing (from family)	2	Middle school graduate	Middle school graduate							Men	Ordinary house	SEOUL	East	Big City	3	13	none
685	3	2121	212		2121	2010	332	1391.85	1	Third generation	Third generation	5	Protestant	Almost every day (four or more times a week)	No	Yes	No	No	No	No	No	No		One or two times a year						74	Widowed or missing (from family)	2	Middle school graduate	Middle school graduate	Middle school graduate						Men	Ordinary house	SEOUL	East	Big City	3	6	none
686	4	2121	212		2121	2012	332	1401.42	1	Third generation	Third generation	5	Protestant	Almost every day (four or more times a week)	No	Yes	No	No	No	No	No	No		About once a month						76	Widowed or missing (from family)	2	Middle school graduate	Middle school graduate	Middle school graduate	Middle school graduate					Men	Ordinary house	SEOUL	East	Big City	3	6	none
687	5	2121	212		2121	2014	332	1463.42	1	Third generation	Third generation	5	Protestant	Almost every day (four or more times a week)	Yes	Yes	No	Yes	No	No	No	No	About once a week	Almost every day (four or more times a week)		About five or six times a year (About once every two months)				78	Widowed or missing (from family)	2	Middle school graduate	Middle school graduate	Middle school graduate	Middle school graduate	Middle school graduate				Men	Ordinary house	SEOUL	East	Big City	3	6	none
688	6	2121	212		2121	2016	332	1840.18	1	Third generation		5	No religion	Two or three times a week	No	Yes	No	No	No	No	No	No		Two or three times a week						80	Widowed or missing (from family)	2	Middle school graduate	Middle school graduate	Middle school graduate	Middle school graduate	Middle school graduate	Middle school graduate			Men	Ordinary house	SEOUL	East	Big City	3	6	none
689	7	2121	212		2121	2018	332	1559.72	1	Third generation	Fourth generation	5	Protestant	Almost every day (four or more times a week)	No	Yes	No	No	No	No	No	No		Almost every day (four or more times a week)						82	Widowed or missing (from family)	2	Middle school graduate	Middle school graduate	Middle school graduate	Middle school graduate	Middle school graduate	Middle school graduate	Middle school graduate		Men	Ordinary house	SEOUL	East	Big City	3	6	none
690	8	2121	212		2121	2020	332	1805.49	1	Third generation	Fourth generation	5	Protestant	About once a week	No	Yes	No	No	No	No	No	No		About once a week						84	Widowed or missing (from family)	2	Middle school graduate	Middle school graduate	Middle school graduate	Middle school graduate	Middle school graduate	Middle school graduate	Middle school graduate	Middle school graduate	Men	Ordinary house	SEOUL	East	Big City	3	6	none
691	1	2131	213	1	2131	2006	332	854.321	2	Third generation	Third generation	6	Buddhist	Almost every day (four or more times a week)	No	Yes	No	No	No	No	No	No		Almost every day (four or more times a week)						70	Currently married	1	Less than elementary school graduate								Men	Ordinary house	SEOUL	East	Big City	2	4	none
692	3	2131	213		2131	2010	332	1152.95	2	Third generation	Third generation	6	No religion	Almost every day (four or more times a week)	No	No	No	No	No	No	No	Yes								74	Currently married	1	Less than elementary school graduate	Less than elementary school graduate	Less than elementary school graduate						Men	Ordinary house	SEOUL	East	Big City	2	2	none
693	1	2132	213	2	2131	2006	332	1113.89	2	Third generation	Third generation	6	Buddhist	Almost every day (four or more times a week)	No	Yes	No	No	No	No	No	No		Almost every day (four or more times a week)						66	Currently married	1	Less than elementary school graduate								Women	Ordinary house	SEOUL	East	Big City	2	4	none
694	2	2132	213		2131	2008	332	1321.12		Third generation	Third generation	6	Buddhist	Two or three times a week	No	No	No	No	No	No	No	Yes								68	Currently married	1	Less than elementary school graduate	Less than elementary school graduate							Women	Ordinary house	SEOUL	East	Big City	2	2	none
695	3	2132	213		2131	2010	332	1356.6	2	Third generation	Third generation	6	No religion	About once a month	No	No	No	No	No	No	No	Yes								70	Currently married	1	Less than elementary school graduate	Less than elementary school graduate	Less than elementary school graduate						Women	Ordinary house	SEOUL	East	Big City	2	2	none
696	1	2151	215	1	2151	2006	332	690.242	1	First generation	Single-person household	1	No religion	Almost every day (four or more times a week)	No	Yes	No	No	No	No	No	No		Almost every day (four or more times a week)						79	Widowed or missing (from family)	1	Less than elementary school graduate								Men	Ordinary house	SEOUL	East	Big City	4	8	none
697	3	2151	215		2151	2010	332	987.216	1	Second generation	Second generation	3	Protestant	Almost every day (four or more times a week)	No	No	No	No	No	No	No	Yes								83	Widowed or missing (from family)	1	Less than elementary school graduate	Less than elementary school graduate	Less than elementary school graduate						Men	Ordinary house	SEOUL	East	Big City	4	9	none
698	4	2151	215		2151	2012	332	903.476	1	Second generation	Second generation	3	Protestant	Almost every day (four or more times a week)	No	Yes	No	No	No	No	No	No		Almost every day (four or more times a week)						85	Widowed or missing (from family)	1	Less than elementary school graduate	Less than elementary school graduate	Less than elementary school graduate	Less than elementary school graduate					Men	Ordinary house	Chungbuk	township department	township department	4	9	none
699	1	2171	217	1	2171	2006	332	690.242	2	First generation	Married couple household	2	Buddhist	Almost every day (four or more times a week)	No	Yes	No	No	No	No	No	No		Almost every day (four or more times a week)						75	Currently married	3	High school graduate								Men	Ordinary house	SEOUL	East	Big City	5	9	none
700	2	2171	217		2171	2008	332	683.049	2	First generation	Married couple household	2	Buddhist	Almost every day (four or more times a week)	No	No	No	No	No	No	No	Yes								77	Currently married	3	High school graduate	High school graduate							Men	Ordinary house	SEOUL	East	Big City	5	9	none
701	3	2171	217		2171	2010	332	932.159	2	Third generation	Third generation	6	Buddhist	About once a week	No	Yes	No	Yes	No	No	No	No		About twice a month (approximately every two weeks)		About once a month				79	Currently married	3	High school graduate	High school graduate	High school graduate						Men	Apartment	Gyeonggi	East	small and medium city	5	9	none
702	1	2172	217	2	2171	2006	332	1218.32	2	First generation	Married couple household	2	Buddhist	Almost every day (four or more times a week)	No	Yes	No	No	No	No	No	No		Almost every day (four or more times a week)						74	Currently married	2	Middle school graduate								Women	Ordinary house	SEOUL	East	Big City	5	9	none
703	2	2172	217		2171	2008	332	1366.33		First generation	Married couple household	2	Buddhist	Two or three times a week	No	No	No	No	No	No	No	Yes								76	Currently married	2	Middle school graduate	Middle school graduate							Women	Ordinary house	SEOUL	East	Big City	5	9	none
704	2	2181	218		2181	2008	332	1889.84	2	First generation	Married couple household	2	Buddhist	Almost every day (four or more times a week)	No	No	No	No	No	No	No	Yes								65	Currently married	2	Middle school graduate	Middle school graduate							Men	Ordinary house	SEOUL	East	Big City	1	1	none
705	3	2181	218		2181	2010	332	1885.9	2	First generation	Married couple household	2	Buddhist	Almost every day (four or more times a week)	No	No	No	No	No	No	No	Yes								67	Currently married	2	Middle school graduate	Middle school graduate	Middle school graduate						Men	Ordinary house	SEOUL	East	Big City	1	1	none
706	4	2181	218		2181	2012	332	1814.82	2	First generation	Married couple household	2	Buddhist	About three or four times a year (approximately once every 3 to 4 months)	No	No	No	No	No	No	No	Yes								69	Currently married	2	Middle school graduate	Middle school graduate	Middle school graduate	Middle school graduate					Men	Ordinary house	SEOUL	East	Big City	1	1	none
707	1	2191	219	1	2191	2006	332	1405.21	2	Second generation	Second generation	3	No religion	Almost every day (four or more times a week)	No	Yes	No	No	No	No	No	No		Almost every day (four or more times a week)						68	Currently married	3	High school graduate								Men	Ordinary house	SEOUL	East	Big City	3	4	none
708	6	2192	219		2191	2016	332	1809.48	1	First generation		1	Buddhist	About once a month	No	Yes	No	Yes	No	No	No	No		About once a month		About once a month				66	Widowed or missing (from family)	1	Less than elementary school graduate	Less than elementary school graduate	Less than elementary school graduate	Less than elementary school graduate	Less than elementary school graduate	Less than elementary school graduate			Women	Apartment	Gyeonggi	township department	township department	3	4	none
709	7	2192	219		2191	2018	332	1891.94	1	First generation	Married couple household	1	Buddhist	About once a month	No	Yes	No	No	No	No	No	No		About once a month						68	Widowed or missing (from family)	1	Less than elementary school graduate	Less than elementary school graduate	Less than elementary school graduate	Less than elementary school graduate	Less than elementary school graduate	Less than elementary school graduate	Less than elementary school graduate		Women	Apartment	Gyeonggi	township department	township department	3	4	none
710	8	2192	219		2191	2020	332	1917.95	1	Second generation	Third generation	2	Buddhist	About once a month	No	Yes	No	No	No	No	No	No		About once a month						70	Widowed or missing (from family)	1	Less than elementary school graduate	Less than elementary school graduate	Less than elementary school graduate	Less than elementary school graduate	Less than elementary school graduate	Less than elementary school graduate	Less than elementary school graduate	Less than elementary school graduate	Women	Apartment	Gyeonggi	township department	township department	3	4	none
711	1	2201	220	1	2201	2006	836	854.321	2	Third generation	Third generation	6	No religion	Two or three times a week	No	Yes	No	No	No	No	No	No		Two or three times a week						70	Currently married	3	High school graduate								Men	Ordinary house	SEOUL	East	Big City	2	2	none
712	2	2201	220		2201	2008	836	1015.68	2	Third generation	Third generation	6	Catholic	Almost every day (four or more times a week)	No	Yes	No	No	No	No	No	No		About once a week						72	Currently married	3	High school graduate	High school graduate							Men	Ordinary house	SEOUL	East	Big City	2	2	none
713	4	2201	220		2201	2012	836	975.235	2	Third generation	Third generation	6	Catholic	About once a week	No	No	No	No	No	No	No	Yes								76	Currently married	3	High school graduate	High school graduate	High school graduate	High school graduate					Men	Ordinary house	SEOUL	East	Big City	2	2	none
714	5	2201	220		2201	2014	836	961.587	2	Third generation	Third generation	6	Catholic	Almost every day (four or more times a week)	No	Yes	No	No	No	No	No	No		Almost every day (four or more times a week)						78	Currently married	3	High school graduate	High school graduate	High school graduate	High school graduate	High school graduate				Men	Ordinary house	SEOUL	East	Big City	2	2	none
715	6	2201	220		2201	2016	836	1086.33	2	Third generation		6	Catholic	No close friends	No	No	No	No	No	No	No	Yes								80	Currently married	3	High school graduate	High school graduate	High school graduate	High school graduate	High school graduate	High school graduate			Men	Ordinary house	SEOUL	East	Big City	2	2	none
716	5	2202	220		2201	2014	836	2086.82	2	Third generation	Third generation	6	Catholic	Almost every day (four or more times a week)	Yes	Yes	No	No	No	No	No	No	Almost every day (four or more times a week)	About once a week						66	Currently married	2	Middle school graduate	Middle school graduate	Middle school graduate	Middle school graduate	Middle school graduate				Women	Ordinary house	SEOUL	East	Big City	2	2	none
717	6	2202	220		2201	2016	836	2002.49	2	Third generation		6	Catholic	Almost every day (four or more times a week)	Yes	No	No	No	No	No	No	No	About once a week							68	Currently married	2	Middle school graduate	Middle school graduate	Middle school graduate	Middle school graduate	Middle school graduate	Middle school graduate			Women	Ordinary house	SEOUL	East	Big City	2	2	none
718	7	2202	220		2201	2018	836	1897.92	2	Third generation	Fourth generation	6	Catholic	About once a week	Yes	No	No	No	No	No	No	No	About once a week							70	Currently married	2	Middle school graduate	Middle school graduate	Middle school graduate	Middle school graduate	Middle school graduate	Middle school graduate	Middle school graduate		Women	Ordinary house	SEOUL	East	Big City	2	2	yes	1
719	8	2202	220		2201	2020	836	1909.43	1	Third generation	Fourth generation	5	Catholic	About once a week	Yes	No	No	No	No	No	No	No	About once a week							72	Widowed or missing (from family)	2	Middle school graduate	Middle school graduate	Middle school graduate	Middle school graduate	Middle school graduate	Middle school graduate	Middle school graduate	Middle school graduate	Women	Ordinary house	SEOUL	East	Big City	2	2	none
720	1	2211	221	1	2211	2006	836	690.242	2	First generation	Married couple household	2	Protestant	Two or three times a week	No	No	No	No	No	No	No	Yes								77	Currently married	1	Less than elementary school graduate								Men	Ordinary house	SEOUL	East	Big City	3	4	none
721	2	2211	221		2211	2008	836	706.632	2	First generation	Married couple household	2	Protestant	About once a week	No	No	No	No	No	No	No	Yes								79	Currently married	1	Less than elementary school graduate	Less than elementary school graduate							Men	Ordinary house	SEOUL	East	Big City	3	4	none
722	3	2211	221		2211	2010	836	774.491	2	First generation	Married couple household	2	Protestant	About once a week	No	No	No	No	No	No	No	Yes								81	Currently married	1	Less than elementary school graduate	Less than elementary school graduate	Less than elementary school graduate						Men	Ordinary house	SEOUL	East	Big City	3	5	none
723	4	2211	221		2211	2012	836	759.386	2	First generation	Married couple household	2	Protestant	About once a week	No	No	No	No	No	No	No	Yes								83	Currently married	1	Less than elementary school graduate	Less than elementary school graduate	Less than elementary school graduate	Less than elementary school graduate					Men	Ordinary house	SEOUL	East	Big City	3	5	none
724	1	2221	222	1	2221	2006	836	1035.36	2	Second generation	Second generation	3	No religion	Almost every day (four or more times a week)	No	Yes	No	No	No	No	No	No		Almost every day (four or more times a week)						81	Widowed or missing (from family)	1	Less than elementary school graduate								Men	Ordinary house	SEOUL	East	Big City	3	3	none
725	2	2221	222		2221	2008	836	1027.58		Second generation	Second generation	2	No religion	Almost every day (four or more times a week)	No	Yes	No	No	No	No	No	No		Almost every day (four or more times a week)						83	Widowed or missing (from family)	1	Less than elementary school graduate	Less than elementary school graduate							Men	Ordinary house	SEOUL	East	Big City	3	4	none
726	1	2231	223	1	2231	2006	836	690.242	2	First generation	Married couple household	2	Protestant	Almost every day (four or more times a week)	No	Yes	No	No	No	No	No	No		Almost every day (four or more times a week)						76	Currently married	1	Less than elementary school graduate								Men	Ordinary house	SEOUL	East	Big City	3	6	none
727	1	2232	223	2	2231	2006	836	1113.89	2	First generation	Married couple household	2	Protestant	About once a week	Yes	No	No	No	No	No	No	No	About once a week							66	Currently married	1	Less than elementary school graduate								Women	Ordinary house	SEOUL	East	Big City	3	6	none
728	1	2241	224	1	2241	2006	836	690.242	2	First generation	Married couple household	2	No religion	Almost every day (four or more times a week)	No	Yes	No	No	No	No	No	No		Almost every day (four or more times a week)						83	Currently married	1	Less than elementary school graduate								Men	Ordinary house	SEOUL	East	Big City	8	18	none
729	2	2241	224		2241	2008	836	673.058	2	First generation	Married couple household	2	No religion	About once a week	No	Yes	No	No	No	No	No	No		Two or three times a week						85	Currently married	1	Less than elementary school graduate	Less than elementary school graduate							Men	Ordinary house	SEOUL	East	Big City	8	16	none
730	3	2241	224		2241	2010	836	733.774	2	First generation	Married couple household	2	No religion	Almost every day (four or more times a week)	No	Yes	No	No	No	No	No	No		Almost every day (four or more times a week)						87	Currently married	1	Less than elementary school graduate	Less than elementary school graduate	Less than elementary school graduate						Men	Ordinary house	SEOUL	East	Big City	8	16	none
731	4	2241	224		2241	2012	836	716.327	2	First generation	Married couple household	2	No religion	Almost every day (four or more times a week)	No	Yes	No	No	No	No	No	No		About once a month						89	Currently married	1	Less than elementary school graduate	Less than elementary school graduate	Less than elementary school graduate	Less than elementary school graduate					Men	Ordinary house	SEOUL	East	Big City	8	16	none
732	5	2241	224		2241	2014	836	775.233	2	First generation	Married couple household	2	No religion	Almost every day (four or more times a week)	No	Yes	No	No	No	No	No	No		Almost every day (four or more times a week)						91	Currently married	1	Less than elementary school graduate	Less than elementary school graduate	Less than elementary school graduate	Less than elementary school graduate	Less than elementary school graduate				Men	Ordinary house	SEOUL	East	Big City	8	16	none
733	7	2241	224		2241	2018	836	462.034	2	First generation	Grandparent-grandchild household	2	No religion	About once a week	No	Yes	No	No	No	No	No	No		Almost every day (four or more times a week)						95	Currently married	1	Less than elementary school graduate	Less than elementary school graduate	Less than elementary school graduate	Less than elementary school graduate	Less than elementary school graduate	Less than elementary school graduate	Less than elementary school graduate		Men	Ordinary house	SEOUL	East	Big City	8	16	yes	1
734	1	2242	224	2	2241	2006	836	701.206	2	First generation	Married couple household	2	No religion	Two or three times a week	No	Yes	No	No	No	No	No	No		Two or three times a week						77	Currently married	1	Less than elementary school graduate								Women	Ordinary house	SEOUL	East	Big City	8	18	none
735	3	2242	224		2241	2010	836	845.814	2	First generation	Married couple household	2	No religion	Almost every day (four or more times a week)	No	No	No	No	No	No	No	Yes								81	Currently married	1	Less than elementary school graduate	Less than elementary school graduate	Less than elementary school graduate						Women	Ordinary house	SEOUL	East	Big City	8	16	none
736	7	2242	224		2241	2018	836	786.854	2	First generation	Grandparent-grandchild household	2	No religion	No close friends	No	No	No	No	No	No	No	Yes								89	Currently married	1	Less than elementary school graduate	Less than elementary school graduate	Less than elementary school graduate	Less than elementary school graduate	Less than elementary school graduate	Less than elementary school graduate	Less than elementary school graduate		Women	Ordinary house	SEOUL	East	Big City	8	16	none
737	1	2251	225	1	2251	2006	836	854.321	2	First generation	Married couple household	2	No religion	Almost every day (four or more times a week)	No	Yes	No	No	No	No	No	No		Almost every day (four or more times a week)						72	Currently married	3	High school graduate								Men	Ordinary house	SEOUL	East	Big City	3	6	none
738	2	2251	225		2251	2008	836	976.35	2	First generation	Married couple household	2	No religion	Almost every day (four or more times a week)	No	Yes	No	Yes	No	No	No	No		Two or three times a week		About three or four times a year (approximately once every 3 to 4 months)				74	Currently married	3	High school graduate	High school graduate							Men	Ordinary house	SEOUL	East	Big City	3	6	none
739	3	2251	225		2251	2010	836	972.591	2	First generation	Married couple household	2	No religion	Almost every day (four or more times a week)	No	No	No	No	No	No	No	Yes								76	Currently married	3	High school graduate	High school graduate	High school graduate						Men	Ordinary house	SEOUL	East	Big City	3	6	none
740	5	2251	225		2251	2014	836	874.112	2	First generation	Married couple household	2	No religion	Almost every day (four or more times a week)	No	Yes	No	No	No	No	No	No		Almost every day (four or more times a week)						80	Currently married	3	High school graduate	High school graduate	High school graduate	High school graduate	High school graduate				Men	Ordinary house	SEOUL	East	Big City	3	6	none
741	6	2251	225		2251	2016	836	984.085	2	First generation		2	No religion	Almost every day (four or more times a week)	No	Yes	No	No	No	No	No	No		Almost every day (four or more times a week)						82	Currently married	3	High school graduate	High school graduate	High school graduate	High school graduate	High school graduate	High school graduate			Men	Ordinary house	SEOUL	East	Big City	3	6	none
742	7	2251	225		2251	2018	836	820.26	2	First generation	Grandparent-grandchild household	2	No religion	Almost every day (four or more times a week)	No	Yes	No	No	No	No	No	No		Almost every day (four or more times a week)						84	Currently married	3	High school graduate	High school graduate	High school graduate	High school graduate	High school graduate	High school graduate	High school graduate		Men	Ordinary house	SEOUL	East	Big City	3	6	none
743	8	2251	225		2251	2020	836	963.125	2	First generation	Grandparent-grandchild household	2	No religion	Two or three times a week	No	Yes	No	No	No	No	No	No		Two or three times a week						86	Currently married	3	High school graduate	High school graduate	High school graduate	High school graduate	High school graduate	High school graduate	High school graduate	High school graduate	Men	Ordinary house	SEOUL	East	Big City	3	6	none
744	1	2252	225	2	2251	2006	836	1113.89	2	First generation	Married couple household	2	No religion	Two or three times a week	No	Yes	No	No	No	No	No	No		Two or three times a week						65	Currently married	3	High school graduate								Women	Ordinary house	SEOUL	East	Big City	3	6	none
745	2	2252	225		2251	2008	836	1271.23		First generation	Married couple household	2	No religion	Two or three times a week	No	No	No	No	No	No	No	Yes								67	Currently married	3	High school graduate	High school graduate							Women	Ordinary house	SEOUL	East	Big City	3	6	none
746	4	2252	225		2251	2012	836	1144.4	2	First generation	Married couple household	2	No religion	About twice a month (approximately every two weeks)	No	Yes	No	No	No	No	No	No		About once a month						71	Currently married	3	High school graduate	High school graduate	High school graduate	High school graduate					Women	Ordinary house	SEOUL	East	Big City	3	6	none
747	6	2252	225		2251	2016	836	1177.64	2	First generation		2	No religion	Almost every day (four or more times a week)	No	Yes	No	No	No	No	No	No		Almost every day (four or more times a week)						75	Currently married	3	High school graduate	High school graduate	High school graduate	High school graduate	High school graduate	High school graduate			Women	Ordinary house	SEOUL	East	Big City	3	6	none
748	7	2252	225		2251	2018	836	1005.69	2	First generation	Grandparent-grandchild household	2	No religion	About once a month	No	No	No	Yes	No	No	No	No				About once a month				77	Currently married	3	High school graduate	High school graduate	High school graduate	High school graduate	High school graduate	High school graduate	High school graduate		Women	Ordinary house	SEOUL	East	Big City	3	6	none
749	8	2252	225		2251	2020	836	1138.39	2	First generation	Grandparent-grandchild household	2	No religion	About three or four times a year (approximately once every 3 to 4 months)	No	No	No	No	No	No	No	Yes								79	Currently married	3	High school graduate	High school graduate	High school graduate	High school graduate	High school graduate	High school graduate	High school graduate	High school graduate	Women	Ordinary house	SEOUL	East	Big City	3	6	none
750	1	2271	227	1	2271	2006	216	854.321	2	First generation	Married couple household	2	Catholic	About once a week	No	No	Yes	Yes	No	No	No	No			About once a week	One or two times a year				74	Currently married	4	College graduate or higher								Men	Ordinary house	SEOUL	East	Big City	3	4	none
751	3	2271	227		2271	2010	216	1613.77	2	First generation	Married couple household	2	Catholic	No close friends	Yes	No	No	No	No	No	No	No	About once a week							78	Currently married	4	College graduate or higher	College graduate or higher	College graduate or higher						Men	Ordinary house	SEOUL	East	Big City	3	4	none
752	4	2271	227		2271	2012	216	1512.36	2	First generation	Married couple household	2	Catholic	No close friends	Yes	No	No	No	No	No	No	No	About once a week							80	Currently married	4	College graduate or higher	College graduate or higher	College graduate or higher	College graduate or higher					Men	Ordinary house	SEOUL	East	Big City	3	4	none
753	6	2271	227		2271	2016	216	1820.34	2	First generation		2	No religion	Almost every day (four or more times a week)	No	Yes	No	No	No	No	No	No		About once a month						84	Currently married	4	College graduate or higher	College graduate or higher	College graduate or higher	College graduate or higher	College graduate or higher	College graduate or higher			Men	Ordinary house	SEOUL	East	Big City	3	4	none
754	7	2271	227		2271	2018	216	577.552	2	First generation	Grandparent-grandchild household	2	No religion	Two or three times a week	No	No	Yes	No	No	No	No	No			Two or three times a week					86	Currently married	4	College graduate or higher	College graduate or higher	College graduate or higher	College graduate or higher	College graduate or higher	College graduate or higher	College graduate or higher		Men	Ordinary house	SEOUL	East	Big City	3	4	none
755	8	2271	227		2271	2020	216	1897.3	2	First generation	Grandparent-grandchild household	2	Catholic	About once a week	No	Yes	No	No	No	No	No	No		Almost every day (four or more times a week)						88	Currently married	4	College graduate or higher	College graduate or higher	College graduate or higher	College graduate or higher	College graduate or higher	College graduate or higher	College graduate or higher	College graduate or higher	Men	Ordinary house	SEOUL	East	Big City	3	4	none
756	1	2272	227	2	2271	2006	216	1113.89	2	First generation	Married couple household	2	Catholic	About once a month	No	No	No	No	No	No	No	Yes								65	Currently married	4	College graduate or higher								Women	Ordinary house	SEOUL	East	Big City	3	4	none
757	4	2272	227		2271	2012	216	1475.12	2	First generation	Married couple household	2	Catholic	About once a week	Yes	No	No	No	No	No	No	No	About once a week							71	Currently married	4	College graduate or higher	College graduate or higher	College graduate or higher	College graduate or higher					Women	Ordinary house	SEOUL	East	Big City	3	4	none
758	5	2272	227		2271	2014	216	1532.67	2	First generation	Married couple household	2	Catholic	Two or three times a week	Yes	Yes	No	No	No	No	No	No	About once a week	About once a month						73	Currently married	4	College graduate or higher	College graduate or higher	College graduate or higher	College graduate or higher	College graduate or higher				Women	Ordinary house	SEOUL	East	Big City	3	5	none
759	6	2272	227		2271	2016	216	1615.14	2	First generation		2	No religion	Two or three times a week	No	Yes	No	No	No	No	No	No		About once a month						75	Currently married	4	College graduate or higher	College graduate or higher	College graduate or higher	College graduate or higher	College graduate or higher	College graduate or higher			Women	Ordinary house	SEOUL	East	Big City	3	4	none
760	8	2272	227		2271	2020	216	1601.01	2	First generation	Grandparent-grandchild household	2	Catholic	About twice a month (approximately every two weeks)	Yes	Yes	No	No	No	No	No	No	About once a week	About twice a month (approximately every two weeks)						79	Currently married	4	College graduate or higher	College graduate or higher	College graduate or higher	College graduate or higher	College graduate or higher	College graduate or higher	College graduate or higher	College graduate or higher	Women	Ordinary house	SEOUL	East	Big City	3	4	none
761	1	2281	228	1	2281	2006	216	1405.21	2	First generation	Married couple household	2	No religion	Rarely seen in a year	No	No	No	No	No	No	No	Yes								69	Currently married	1	Less than elementary school graduate								Men	Ordinary house	SEOUL	East	Big City	4	4	none
762	2	2281	228		2281	2008	216	1745.68		Second generation	Second generation	3	No religion	About once a month	No	Yes	No	No	No	No	No	No		About once a month						71	Currently married	1	Less than elementary school graduate	Less than elementary school graduate							Men	Ordinary house	SEOUL	East	Big City	4	5	none
763	3	2281	228		2281	2010	216	1903.18	2	Second generation	Second generation	3	No religion	No close friends	No	No	No	No	No	No	No	Yes								73	Currently married	1	Less than elementary school graduate	Less than elementary school graduate	Less than elementary school graduate						Men	Ordinary house	SEOUL	East	Big City	4	5	none
764	5	2281	228		2281	2014	216	1799.34	2	Second generation	Second generation	3	No religion	Two or three times a week	No	Yes	No	No	No	No	No	No		Two or three times a week						77	Currently married	1	Less than elementary school graduate	Less than elementary school graduate	Less than elementary school graduate	Less than elementary school graduate	Less than elementary school graduate				Men	Ordinary house	SEOUL	East	Big City	3	5	none
765	6	2281	228		2282	2016	216	2014.32	2	First generation		2	No religion	Two or three times a week	No	Yes	No	No	No	No	No	No		Two or three times a week						79	Currently married	1	Less than elementary school graduate	Less than elementary school graduate	Less than elementary school graduate	Less than elementary school graduate	Less than elementary school graduate	Less than elementary school graduate			Men	Ordinary house	SEOUL	East	Big City	3	3	none
766	3	2291	229		2291	2010	216	2119.42	2	Second generation	Second generation	3	Catholic	About once a week	No	No	No	No	No	No	No	Yes								66	Currently married	2	Middle school graduate	Middle school graduate	Middle school graduate						Men	Ordinary house	SEOUL	East	Big City	3	3	none
767	4	2291	229		2291	2012	216	2308.55	2	Second generation	Second generation	3	Catholic	About once a week	Yes	Yes	No	No	No	No	No	No	About once a week	About once a month						68	Currently married	2	Middle school graduate	Middle school graduate	Middle school graduate	Middle school graduate					Men	Ordinary house	Gyeonggi	East	small and medium city	3	4	none
768	5	2291	229		2291	2014	216	2369.04	2	First generation	Married couple household	2	Catholic	About once a week	Yes	Yes	No	No	No	No	No	No	About once a week	About once a month						70	Currently married	2	Middle school graduate	Middle school graduate	Middle school graduate	Middle school graduate	Middle school graduate				Men	Ordinary house	Gyeonggi	East	small and medium city	3	3	none
769	6	2291	229		2291	2016	216	2331.41	2	First generation		2	Catholic	About once a week	Yes	Yes	No	No	No	No	No	No	About once a week	About once a month						72	Currently married	2	Middle school graduate	Middle school graduate	Middle school graduate	Middle school graduate	Middle school graduate	Middle school graduate			Men	Apartment	Gyeonggi	East	small and medium city	3	2	none
770	7	2291	229		2291	2018	216	2187.2	2	First generation	Grandparent-grandchild household	2	Catholic	About once a week	Yes	Yes	No	No	No	No	No	No	About once a week	About once a month						74	Currently married	2	Middle school graduate	Middle school graduate	Middle school graduate	Middle school graduate	Middle school graduate	Middle school graduate	Middle school graduate		Men	Apartment	Gyeonggi	East	small and medium city	3	4	none
771	8	2291	229		2291	2020	216	2477.94	2	Second generation	Third generation	3	No religion	No close friends	No	No	No	No	No	No	No	Yes								76	Currently married	2	Middle school graduate	Middle school graduate	Middle school graduate	Middle school graduate	Middle school graduate	Middle school graduate	Middle school graduate	Middle school graduate	Men	Apartment	Gyeonggi	East	small and medium city	3	4	none
772	4	2292	229		2291	2012	216	1938.3	2	Second generation	Second generation	3	Catholic	Two or three times a week	Yes	No	No	No	No	No	No	No	Two or three times a week							68	Currently married	1	Less than elementary school graduate	Less than elementary school graduate	Less than elementary school graduate	Less than elementary school graduate					Women	Ordinary house	Gyeonggi	East	small and medium city	3	4	none
773	5	2292	229		2291	2014	216	1881.05	2	First generation	Married couple household	2	Catholic	Two or three times a week	Yes	No	No	No	No	No	No	No	Two or three times a week							70	Currently married	1	Less than elementary school graduate	Less than elementary school graduate	Less than elementary school graduate	Less than elementary school graduate	Less than elementary school graduate				Women	Apartment	Gyeonggi	East	small and medium city	3	3	none
774	6	2292	229		2291	2016	216	1804.47	2	First generation		2	Catholic	Two or three times a week	Yes	No	No	No	No	No	No	No	Two or three times a week							72	Currently married	1	Less than elementary school graduate	Less than elementary school graduate	Less than elementary school graduate	Less than elementary school graduate	Less than elementary school graduate	Less than elementary school graduate			Women	Apartment	Gyeonggi	East	small and medium city	3	3	none
775	7	2292	229		2291	2018	216	1723.06	2	First generation	Grandparent-grandchild household	2	Catholic	Two or three times a week	Yes	No	No	No	No	No	No	No	Two or three times a week							74	Currently married	1	Less than elementary school graduate	Less than elementary school graduate	Less than elementary school graduate	Less than elementary school graduate	Less than elementary school graduate	Less than elementary school graduate	Less than elementary school graduate		Women	Apartment	Gyeonggi	East	small and medium city	3	4	none
776	8	2292	229		2291	2020	216	1933.21	2	Second generation	Third generation	3	Catholic	About once a week	Yes	No	No	No	No	No	No	No	About once a week							76	Currently married	1	Less than elementary school graduate	Less than elementary school graduate	Less than elementary school graduate	Less than elementary school graduate	Less than elementary school graduate	Less than elementary school graduate	Less than elementary school graduate	Less than elementary school graduate	Women	Apartment	Gyeonggi	East	small and medium city	3	4	none
777	1	2301	230	1	2301	2006	216	854.321	2	First generation	Married couple household	2	Buddhist	About once a week	No	No	No	Yes	No	No	No	No				One or two times a year				73	Currently married	2	Middle school graduate								Men	Ordinary house	SEOUL	East	Big City	2	0	none
778	2	2301	230		2301	2008	216	1050.47		Second generation	Second generation	3	No religion	About once a week	No	Yes	No	No	No	No	No	No		About once a month						75	Currently married	2	Middle school graduate	Middle school graduate							Men	Ordinary house	SEOUL	East	Big City	2	0	none
779	6	2301	230		2302	2016	216	1820.34	2	Second generation		3	No religion	No close friends	No	No	No	No	No	No	No	Yes								83	Currently married	2	Middle school graduate	Middle school graduate	Middle school graduate	Middle school graduate	Middle school graduate	Middle school graduate			Men	Ordinary house	SEOUL	East	Big City	2	0	none
780	2	2302	230		2301	2008	216	1748.65	2	Second generation	Second generation	3	No religion	Almost every day (four or more times a week)	No	Yes	No	No	No	No	No	No		About twice a month (approximately every two weeks)						66	Currently married	2	Middle school graduate	Middle school graduate							Women	Ordinary house	SEOUL	East	Big City	2	0	none
781	6	2302	230		2301	2016	216	2434.39	2	Second generation		3	No religion	Almost every day (four or more times a week)	No	Yes	No	No	No	No	No	No		Almost every day (four or more times a week)						74	Currently married	2	Middle school graduate	Middle school graduate	Middle school graduate	Middle school graduate	Middle school graduate	Middle school graduate			Women	Ordinary house	SEOUL	East	Big City	2	0	none
782	7	2302	230		2301	2018	216	1438.87	1	Second generation	Third generation	2	No religion	Almost every day (four or more times a week)	No	Yes	No	No	No	No	No	No		Almost every day (four or more times a week)						76	Widowed or missing (from family)	2	Middle school graduate	Middle school graduate	Middle school graduate	Middle school graduate	Middle school graduate	Middle school graduate	Middle school graduate		Women	Ordinary house	SEOUL	East	Big City	2	0	none
783	3	2311	231		2311	2010	216	1266.09	2	Second generation	Second generation	3	Buddhist	One or two times a year	No	No	No	No	No	No	No	Yes								70	Currently married	1	Less than elementary school graduate	Less than elementary school graduate	Less than elementary school graduate						Women	Ordinary house	SEOUL	East	Big City	4	7	none
784	8	2311	231		2311	2020	216	1429	2	Second generation	Third generation	3	No religion	No close friends	No	No	No	No	No	No	No	Yes								80	Currently married	1	Less than elementary school graduate	Less than elementary school graduate	Less than elementary school graduate	Less than elementary school graduate	Less than elementary school graduate	Less than elementary school graduate	Less than elementary school graduate	Less than elementary school graduate	Women	Apartment	Gyeonggi	East	small and medium city	4	9	none
785	2	2312	231		2311	2008	216	1681.24		Second generation	Second generation	3	No religion	Almost every day (four or more times a week)	No	Yes	No	No	No	No	No	No		Almost every day (four or more times a week)						69	Currently married	2	Middle school graduate	Middle school graduate							Men	Apartment	SEOUL	East	Big City	4	7	none
786	3	2312	231		2311	2010	216	1780.61	2	Second generation	Second generation	3	No religion	Almost every day (four or more times a week)	No	Yes	No	No	No	No	No	No		About once a week						71	Currently married	2	Middle school graduate	Middle school graduate	Middle school graduate						Men	Ordinary house	SEOUL	East	Big City	4	7	none
787	4	2312	231		2311	2012	216	1648.35	2	Second generation	Second generation	3	No religion	About once a week	No	Yes	No	No	No	No	No	No		About once a week						73	Currently married	2	Middle school graduate	Middle school graduate	Middle school graduate	Middle school graduate					Men	Ordinary house	SEOUL	East	Big City	4	8	none
788	5	2312	231		2311	2014	216	1623.92	2	First generation	Married couple household	2	No religion	About once a month	No	Yes	No	No	No	No	No	No		About once a month						75	Currently married	2	Middle school graduate	Middle school graduate	Middle school graduate	Middle school graduate	Middle school graduate				Men	Ordinary house	SEOUL	East	Big City	4	8	none
789	6	2312	231		2311	2016	216	1833.74	2	First generation		2	No religion	Two or three times a week	No	Yes	No	No	No	No	No	No		About once a month						77	Currently married	2	Middle school graduate	Middle school graduate	Middle school graduate	Middle school graduate	Middle school graduate	Middle school graduate			Men	Ordinary house	SEOUL	East	Big City	4	9	none
790	7	2312	231		2311	2018	216	1542.94	2	First generation	Grandparent-grandchild household	2	No religion	Almost every day (four or more times a week)	No	Yes	No	No	No	No	No	No		Almost every day (four or more times a week)						79	Currently married	2	Middle school graduate	Middle school graduate	Middle school graduate	Middle school graduate	Middle school graduate	Middle school graduate	Middle school graduate		Men	Ordinary house	SEOUL	East	Big City	4	9	none
791	8	2312	231		2311	2020	216	1649.99	2	Second generation	Third generation	3	No religion	No close friends	No	No	No	No	No	No	No	Yes								81	Currently married	2	Middle school graduate	Middle school graduate	Middle school graduate	Middle school graduate	Middle school graduate	Middle school graduate	Middle school graduate	Middle school graduate	Men	Apartment	Gyeonggi	East	small and medium city	4	9	none
792	2	2342	234		2341	2008	245	1448.62		First generation	Married couple household	2	Buddhist	About twice a month (approximately every two weeks)	Yes	No	No	No	No	No	No	No	About twice a month (approximately every two weeks)							72	Currently married	1	Less than elementary school graduate	Less than elementary school graduate							Women	Apartment	SEOUL	East	Big City	3	5	none
793	1	2352	235	2	2351	2006	245	1088.19	2	First generation	Married couple household	2	Buddhist	Rarely seen in a year	No	Yes	No	No	No	No	No	No		Almost every day (four or more times a week)						67	Currently married	1	Less than elementary school graduate								Women	Apartment	SEOUL	East	Big City	4	5	none
794	4	2352	235		2351	2012	245	1380.6	2	First generation	Married couple household	2	No religion	Two or three times a week	No	Yes	No	No	No	No	No	No		Two or three times a week						73	Currently married	1	Less than elementary school graduate	Less than elementary school graduate	Less than elementary school graduate	Less than elementary school graduate					Women	Apartment	SEOUL	East	Big City	4	5	none
795	5	2352	235		2351	2014	245	1374.39	2	First generation	Married couple household	2	Buddhist	One or two times a year	No	No	No	No	No	No	No	Yes								75	Currently married	1	Less than elementary school graduate	Less than elementary school graduate	Less than elementary school graduate	Less than elementary school graduate	Less than elementary school graduate				Women	Ordinary house	SEOUL	East	Big City	4	6	none
796	6	2352	235		2351	2016	245	1437.42	2	First generation		2	No religion	No close friends	No	No	No	No	No	No	No	Yes								77	Currently married	1	Less than elementary school graduate	Less than elementary school graduate	Less than elementary school graduate	Less than elementary school graduate	Less than elementary school graduate	Less than elementary school graduate			Women	Ordinary house	SEOUL	East	Big City	4	6	none
797	7	2352	235		2351	2018	245	1228.42	2	First generation	Grandparent-grandchild household	2	No religion	Almost every day (four or more times a week)	No	Yes	No	No	No	No	No	No		Two or three times a week						79	Currently married	1	Less than elementary school graduate	Less than elementary school graduate	Less than elementary school graduate	Less than elementary school graduate	Less than elementary school graduate	Less than elementary school graduate	Less than elementary school graduate		Women	Ordinary house	SEOUL	East	Big City	4	6	none
798	1	2361	236	1	2361	2006	245	1088.19	1	Second generation	Second generation	2	Catholic	About three or four times a year (approximately once every 3 to 4 months)	Yes	No	No	No	No	No	No	No	About once a week							65	Widowed or missing (from family)	1	Less than elementary school graduate								Women	Apartment	SEOUL	East	Big City	5	7	none
799	2	2361	236		2361	2008	245	1481.72	1	Second generation	Second generation	2	No religion	Almost every day (four or more times a week)	No	Yes	No	No	No	No	No	No		Almost every day (four or more times a week)						67	Widowed or missing (from family)	1	Less than elementary school graduate	Less than elementary school graduate							Women	Apartment	SEOUL	East	Big City	5	8	none
800	3	2361	236		2361	2010	245	1617.52	1	Second generation	Second generation	2	Catholic	About once a week	Yes	No	No	No	No	No	No	No	About once a week							69	Widowed or missing (from family)	1	Less than elementary school graduate	Less than elementary school graduate	Less than elementary school graduate						Women	Ordinary house	SEOUL	East	Big City	5	8	none
801	4	2361	236		2361	2012	245	1615.5	1	Second generation	Second generation	2	Catholic	About once a week	Yes	No	No	No	No	No	No	No	About once a week							71	Widowed or missing (from family)	1	Less than elementary school graduate	Less than elementary school graduate	Less than elementary school graduate	Less than elementary school graduate					Women	Apartment	SEOUL	East	Big City	5	8	none
802	1	2373	237	3	2373	2006	245	1372.79	4	Second generation	Second generation	4	No religion	One or two times a year	No	No	No	No	No	No	No	Yes								68	Currently married	3	High school graduate								Men	Apartment	SEOUL	East	Big City	5	7	none
803	2	2373	237		2373	2008	245	1587.56		Second generation	Second generation	3	No religion	Almost every day (four or more times a week)	No	No	No	No	No	No	No	Yes								70	Currently married	3	High school graduate	High school graduate							Men	Apartment	SEOUL	East	Big City	5	7	none
804	3	2373	237		2373	2010	245	1623.96	3	Second generation	Second generation	3	No religion	Almost every day (four or more times a week)	No	Yes	No	No	No	No	No	No		Almost every day (four or more times a week)						72	Currently married	3	High school graduate	High school graduate	High school graduate						Men	Ordinary house	SEOUL	East	Big City	5	7	none
805	1	2374	237	4	2373	2006	245	1088.19	4	Second generation	Second generation	4	No religion	No close friends	No	No	No	No	No	No	No	Yes								68	Currently married	1	Less than elementary school graduate								Women	Apartment	SEOUL	East	Big City	5	7	none
806	2	2374	237		2373	2008	245	1242.63	3	Second generation	Second generation	3	No religion	No close friends	No	No	No	No	No	No	No	Yes								70	Currently married	1	Less than elementary school graduate	Less than elementary school graduate							Women	Apartment	SEOUL	East	Big City	5	7	none
807	3	2374	237		2373	2010	245	1269.15	3	Second generation	Second generation	3	No religion	No close friends	No	No	No	No	No	No	No	Yes								72	Currently married	1	Less than elementary school graduate	Less than elementary school graduate	Less than elementary school graduate						Women	Ordinary house	SEOUL	East	Big City	5	7	none
808	5	2374	237		2373	2014	245	1208.22	2	First generation	Married couple household	2	No religion	No close friends	No	No	No	No	No	No	No	Yes								76	Currently married	1	Less than elementary school graduate	Less than elementary school graduate	Less than elementary school graduate	Less than elementary school graduate	Less than elementary school graduate				Women	Ordinary house	SEOUL	East	Big City	5	7	none
809	6	2374	237		2373	2016	245	1263.8	2	First generation		2	No religion	No close friends	No	No	No	No	No	No	No	Yes								78	Currently married	1	Less than elementary school graduate	Less than elementary school graduate	Less than elementary school graduate	Less than elementary school graduate	Less than elementary school graduate	Less than elementary school graduate			Women	Apartment	SEOUL	East	Big City	5	7	none
810	8	2374	237		2373	2020	245	1255.77	1	Second generation	Third generation	2	No religion	No close friends	No	No	No	No	No	No	No	Yes								82	Widowed or missing (from family)	1	Less than elementary school graduate	Less than elementary school graduate	Less than elementary school graduate	Less than elementary school graduate	Less than elementary school graduate	Less than elementary school graduate	Less than elementary school graduate	Less than elementary school graduate	Women	Apartment	SEOUL	East	Big City	5	7	none
811	1	2382	238	2	2381	2006	245	1088.19	2	First generation	Married couple household	2	Buddhist	No close friends	No	No	No	No	No	No	No	Yes								67	Currently married	3	High school graduate								Women	Apartment	SEOUL	East	Big City	4	3	none
812	2	2382	238		2381	2008	245	1274.14		Second generation	Second generation	4	Buddhist	About twice a month (approximately every two weeks)	Yes	Yes	No	No	No	No	No	No	About twice a month (approximately every two weeks)	About once a month						69	Currently married	3	High school graduate	High school graduate							Women	Apartment	SEOUL	East	Big City	4	3	none
813	3	2382	238		2381	2010	245	1270.69	2	Second generation	Second generation	4	Buddhist	Almost every day (four or more times a week)	Yes	No	No	No	No	No	No	No	Almost every day (four or more times a week)							71	Currently married	3	High school graduate	High school graduate	High school graduate						Women	Ordinary house	SEOUL	East	Big City	4	3	none
814	4	2382	238		2381	2012	245	1162.12	2	Second generation	Second generation	4	Buddhist	About once a month	Yes	No	No	No	No	No	No	No	About once a month							73	Currently married	3	High school graduate	High school graduate	High school graduate	High school graduate					Women	Apartment	SEOUL	East	Big City	4	3	none
815	5	2382	238		2381	2014	245	1156.89	2	Second generation	Second generation	4	Buddhist	About twice a month (approximately every two weeks)	Yes	Yes	No	No	No	No	No	No	About twice a month (approximately every two weeks)	About once a month						75	Currently married	3	High school graduate	High school graduate	High school graduate	High school graduate	High school graduate				Women	Ordinary house	SEOUL	East	Big City	4	3	none
816	6	2382	238		2381	2016	245	1209.95	1	Second generation		2	Buddhist	Two or three times a week	Yes	No	No	No	No	No	No	No	Two or three times a week							77	Widowed or missing (from family)	3	High school graduate	High school graduate	High school graduate	High school graduate	High school graduate	High school graduate			Women	Apartment	SEOUL	East	Big City	4	3	yes	1
817	7	2382	238		2381	2018	245	1051.69	1	Second generation	Third generation	2	Buddhist	About once a week	Yes	No	Yes	No	No	No	No	No	About once a week		Two or three times a week					79	Widowed or missing (from family)	3	High school graduate	High school graduate	High school graduate	High school graduate	High school graduate	High school graduate	High school graduate		Women	Apartment	SEOUL	East	Big City	4	3	yes	1
818	8	2382	238		2381	2020	245	1208.55	1	Second generation	Third generation	3	Buddhist	Almost every day (four or more times a week)	No	Yes	No	No	No	No	No	No		Two or three times a week						81	Widowed or missing (from family)	3	High school graduate	High school graduate	High school graduate	High school graduate	High school graduate	High school graduate	High school graduate	High school graduate	Women	Apartment	SEOUL	East	Big City	3	3	none
819	3	2391	239		2391	2010	245	2006.73	2	First generation	Married couple household	2	No religion	No close friends	No	No	No	No	No	No	No	Yes								66	Currently married	1	Less than elementary school graduate	Less than elementary school graduate	Less than elementary school graduate						Women	Ordinary house	SEOUL	East	Big City	2	4	none
820	4	2391	239		2391	2012	245	1996.61	2	First generation	Married couple household	2	No religion	No close friends	No	No	No	No	No	No	No	Yes								68	Currently married	1	Less than elementary school graduate	Less than elementary school graduate	Less than elementary school graduate	Less than elementary school graduate					Women	Apartment	SEOUL	East	Big City	2	4	none
821	5	2391	239		2391	2014	245	2092.82	2	First generation	Married couple household	2	No religion	Two or three times a week	No	Yes	No	No	No	No	No	No		Two or three times a week						70	Currently married	1	Less than elementary school graduate	Less than elementary school graduate	Less than elementary school graduate	Less than elementary school graduate	Less than elementary school graduate				Women	Ordinary house	SEOUL	East	Big City	2	4	none
822	6	2391	239		2391	2016	245	1993.81	2	First generation		2	No religion	About once a month	No	Yes	No	No	No	No	No	No		About once a month						72	Currently married	1	Less than elementary school graduate	Less than elementary school graduate	Less than elementary school graduate	Less than elementary school graduate	Less than elementary school graduate	Less than elementary school graduate			Women	Apartment	SEOUL	East	Big City	2	4	none
823	2	2392	239		2391	2008	245	2095.79		First generation	Married couple household	2	No religion	About once a week	No	Yes	No	No	No	No	No	No		About once a month						65	Currently married	2	Middle school graduate	Middle school graduate							Men	Ordinary house	SEOUL	East	Big City	2	4	none
824	3	2392	239		2391	2010	245	2294.55	2	First generation	Married couple household	2	No religion	Almost every day (four or more times a week)	No	Yes	No	No	No	No	No	No		About once a week						67	Currently married	2	Middle school graduate	Middle school graduate	Middle school graduate						Men	Ordinary house	SEOUL	East	Big City	2	4	none
825	4	2392	239		2391	2012	245	2273.44	2	First generation	Married couple household	2	No religion	Almost every day (four or more times a week)	No	Yes	No	No	No	No	No	No		Almost every day (four or more times a week)						69	Currently married	2	Middle school graduate	Middle school graduate	Middle school graduate	Middle school graduate					Men	Apartment	SEOUL	East	Big City	2	4	none
826	5	2392	239		2391	2014	245	2360.62	2	First generation	Married couple household	2	No religion	About once a month	No	Yes	No	No	No	No	No	No		About once a month						71	Currently married	2	Middle school graduate	Middle school graduate	Middle school graduate	Middle school graduate	Middle school graduate				Men	Ordinary house	SEOUL	East	Big City	2	4	none
827	6	2392	239		2391	2016	245	2263.91	2	First generation		2	No religion	About once a month	No	Yes	No	No	No	No	No	No		About once a month						73	Currently married	2	Middle school graduate	Middle school graduate	Middle school graduate	Middle school graduate	Middle school graduate	Middle school graduate			Men	Apartment	SEOUL	East	Big City	2	4	none
828	7	2392	239		2391	2018	245	1927.01	2	First generation	Grandparent-grandchild household	2	No religion	Almost every day (four or more times a week)	No	Yes	No	No	No	No	No	No		Almost every day (four or more times a week)						75	Currently married	2	Middle school graduate	Middle school graduate	Middle school graduate	Middle school graduate	Middle school graduate	Middle school graduate	Middle school graduate		Men	Ordinary house	SEOUL	East	Big City	2	4	none
829	5	2411	241		2411	2014	616	2093.88	2	First generation	Married couple household	2	No religion	About twice a month (approximately every two weeks)	No	Yes	No	No	No	No	No	No		About twice a month (approximately every two weeks)						65	Currently married	2	Middle school graduate	Middle school graduate	Middle school graduate	Middle school graduate	Middle school graduate				Women	Ordinary house	SEOUL	East	Big City	2	2	none
830	7	2411	241		2411	2018	616	1926.03	2	Second generation	Third generation	3	No religion	Two or three times a week	No	No	Yes	No	No	No	No	No			Two or three times a week					69	Currently married	2	Middle school graduate	Middle school graduate	Middle school graduate	Middle school graduate	Middle school graduate	Middle school graduate	Middle school graduate		Women	Apartment	SEOUL	East	Big City	2	2	none
831	8	2411	241		2411	2020	616	1998.35	2	First generation	Grandparent-grandchild household	2	No religion	About once a week	No	Yes	No	No	No	No	No	No		About once a week						71	Currently married	2	Middle school graduate	Middle school graduate	Middle school graduate	Middle school graduate	Middle school graduate	Middle school graduate	Middle school graduate	Middle school graduate	Women	Apartment	SEOUL	East	Big City	2	2	none
832	3	2412	241		2411	2010	616	1889.95	2	First generation	Married couple household	2	No religion	Almost every day (four or more times a week)	No	Yes	No	No	No	No	No	No		About once a week						66	Currently married	3	High school graduate	High school graduate	High school graduate						Men	Ordinary house	SEOUL	East	Big City	2	1	none
833	4	2412	241		2411	2012	616	1819.64	2	First generation	Married couple household	2	No religion	Almost every day (four or more times a week)	No	Yes	No	No	No	No	No	No		About twice a month (approximately every two weeks)						68	Currently married	3	High school graduate	High school graduate	High school graduate	High school graduate					Men	Ordinary house	SEOUL	East	Big City	2	1	none
834	7	2412	241		2411	2018	616	1464.6	2	Second generation	Third generation	3	Protestant	Almost every day (four or more times a week)	Yes	No	Yes	No	No	No	No	No	About once a week		Almost every day (four or more times a week)					74	Currently married	3	High school graduate	High school graduate	High school graduate	High school graduate	High school graduate	High school graduate	High school graduate		Men	Apartment	SEOUL	East	Big City	2	2	none
835	8	2412	241		2411	2020	616	1853.32	2	First generation	Grandparent-grandchild household	2	No religion	About once a month	No	Yes	No	No	No	No	No	No		About once a month						76	Currently married	3	High school graduate	High school graduate	High school graduate	High school graduate	High school graduate	High school graduate	High school graduate	High school graduate	Men	Apartment	SEOUL	East	Big City	2	2	none
836	4	2421	242		2421	2012	616	2417.64	2	Second generation	Second generation	4	Catholic	About once a week	Yes	Yes	No	Yes	No	No	No	No	About once a week	About once a month		One or two times a year				65	Currently married	3	High school graduate	High school graduate	High school graduate	High school graduate					Men	Ordinary house	SEOUL	East	Big City	3	3	none
837	5	2421	242		2421	2014	616	2413.03	2	Second generation	Second generation	3	No religion	About twice a month (approximately every two weeks)	No	Yes	No	No	No	No	No	No		About twice a month (approximately every two weeks)						67	Currently married	3	High school graduate	High school graduate	High school graduate	High school graduate	High school graduate				Men	Ordinary house	SEOUL	East	Big City	3	2	none
838	6	2421	242		2421	2016	616	2333.23	2	First generation		2	No religion	Two or three times a week	No	Yes	No	No	No	No	No	No		About once a month						69	Currently married	3	High school graduate	High school graduate	High school graduate	High school graduate	High school graduate	High school graduate			Men	Ordinary house	SEOUL	East	Big City	3	3	none
839	4	2422	242		2421	2012	616	1813.92	2	Second generation	Second generation	4	Catholic	About once a week	Yes	Yes	No	No	No	No	No	No	About once a week	About once a month						66	Currently married	2	Middle school graduate	Middle school graduate	Middle school graduate	Middle school graduate					Women	Ordinary house	SEOUL	East	Big City	3	3	none
840	5	2422	242		2421	2014	616	1831.68	2	Second generation	Second generation	3	No religion	Almost every day (four or more times a week)	No	Yes	No	No	No	No	No	No		About once a week						68	Currently married	2	Middle school graduate	Middle school graduate	Middle school graduate	Middle school graduate	Middle school graduate				Women	Ordinary house	SEOUL	East	Big City	3	2	none
841	6	2422	242		2421	2016	616	1758.13	2	First generation		2	No religion	Almost every day (four or more times a week)	No	No	No	No	No	No	No	Yes								70	Currently married	2	Middle school graduate	Middle school graduate	Middle school graduate	Middle school graduate	Middle school graduate	Middle school graduate			Women	Ordinary house	SEOUL	East	Big City	3	3	none
842	7	2422	242		2421	2018	616	1658.46	2	First generation	Grandparent-grandchild household	2	No religion	Almost every day (four or more times a week)	No	Yes	No	No	No	No	No	No		Almost every day (four or more times a week)						72	Currently married	2	Middle school graduate	Middle school graduate	Middle school graduate	Middle school graduate	Middle school graduate	Middle school graduate	Middle school graduate		Women	Ordinary house	SEOUL	East	Big City	3	4	none
843	8	2422	242		2421	2020	616	1684.93	2	Second generation	Third generation	4	No religion	About once a week	No	Yes	No	No	No	No	No	No		About once a month						74	Currently married	2	Middle school graduate	Middle school graduate	Middle school graduate	Middle school graduate	Middle school graduate	Middle school graduate	Middle school graduate	Middle school graduate	Women	Ordinary house	SEOUL	East	Big City	3	4	none
844	1	2432	243	2	2431	2006	616	1113.89	2	First generation	Married couple household	2	Buddhist	About once a month	No	Yes	No	No	No	No	No	No		About once a month						65	Currently married	1	Less than elementary school graduate								Women	Ordinary house	SEOUL	East	Big City	4	6	none
845	4	2462	246		2461	2012	131	2510.92	3	Third generation	Third generation	5	Protestant	Two or three times a week	Yes	Yes	No	Yes	No	No	No	No	Two or three times a week	About once a month		One or two times a year				65	Currently married	3	High school graduate	High school graduate	High school graduate	High school graduate					Men	Ordinary house	SEOUL	East	Big City	3	2	yes	1
846	5	2462	246		2461	2014	131	2515.86	3	Third generation	Third generation	4	Protestant	Two or three times a week	Yes	Yes	No	No	No	No	No	No	Two or three times a week	About once a month						67	Currently married	3	High school graduate	High school graduate	High school graduate	High school graduate	High school graduate				Men	Ordinary house	SEOUL	East	Big City	3	3	none
847	6	2462	246		2461	2016	131	2467.88	2	Second generation		3	Protestant	Two or three times a week	Yes	No	No	No	No	No	No	No	Two or three times a week							69	Currently married	3	High school graduate	High school graduate	High school graduate	High school graduate	High school graduate	High school graduate			Men	Ordinary house	SEOUL	East	Big City	3	4	yes	1
848	7	2462	246		2461	2018	131	2088.5	2	Second generation	Third generation	3	No religion	About once a month	No	Yes	No	No	No	No	No	No		About once a month						71	Currently married	3	High school graduate	High school graduate	High school graduate	High school graduate	High school graduate	High school graduate	High school graduate		Men	Ordinary house	SEOUL	East	Big City	3	5	none
849	8	2462	246		2461	2020	131	2578.91	2	Second generation	Third generation	4	Protestant	About once a week	Yes	No	No	No	No	No	No	No	About once a week							73	Currently married	3	High school graduate	High school graduate	High school graduate	High school graduate	High school graduate	High school graduate	High school graduate	High school graduate	Men	Ordinary house	SEOUL	East	Big City	3	5	none
850	1	2481	248	1	2481	2006	131	1405.21	1	Second generation	Second generation	2	Catholic	About once a week	Yes	No	No	No	No	No	No	No	About once a week							66	Widowed or missing (from family)	1	Less than elementary school graduate								Men	Ordinary house	SEOUL	East	Big City	4	2	none
851	2	2481	248		2481	2008	131	1921.02	1	First generation	Single-person household	1	Catholic	About once a week	Yes	Yes	No	No	No	No	No	No	Two or three times a week	Two or three times a week						68	Widowed or missing (from family)	1	Less than elementary school graduate	Less than elementary school graduate							Men	Ordinary house	SEOUL	East	Big City	4	3	none
852	3	2481	248		2481	2010	131	2174.67	1	First generation	Single-person household	1	Catholic	Almost every day (four or more times a week)	Yes	Yes	No	No	No	No	No	No	About once a week	About twice a month (approximately every two weeks)						70	Widowed or missing (from family)	1	Less than elementary school graduate	Less than elementary school graduate	Less than elementary school graduate						Men	Ordinary house	SEOUL	East	Big City	4	3	none
853	7	2481	248		2481	2018	131	1724.83	1	First generation	Married couple household	1	Catholic	About once a week	Yes	No	Yes	No	No	No	No	No	About once a week		Two or three times a week					78	Widowed or missing (from family)	1	Less than elementary school graduate	Less than elementary school graduate	Less than elementary school graduate	Less than elementary school graduate	Less than elementary school graduate	Less than elementary school graduate	Less than elementary school graduate		Men	Ordinary house	SEOUL	East	Big City	4	3	none
854	8	2481	248		2481	2020	131	1897.3	1	First generation	Married couple household	1	Catholic	Almost every day (four or more times a week)	No	Yes	No	No	No	No	No	No		Almost every day (four or more times a week)						80	Widowed or missing (from family)	1	Less than elementary school graduate	Less than elementary school graduate	Less than elementary school graduate	Less than elementary school graduate	Less than elementary school graduate	Less than elementary school graduate	Less than elementary school graduate	Less than elementary school graduate	Men	Ordinary house	SEOUL	East	Big City	4	3	none
855	1	2491	249	1	2491	2006	131	1405.21	2	First generation	Married couple household	2	Buddhist	About once a week	No	No	No	No	No	No	No	Yes								65	Currently married	1	Less than elementary school graduate								Men	Ordinary house	SEOUL	East	Big City	3	3	none
856	1	2511	251	1	2511	2006	131	1405.21	2	First generation	Married couple household	2	Catholic	About once a week	Yes	No	No	No	No	No	No	No	About once a week							67	Currently married	1	Less than elementary school graduate								Men	Ordinary house	SEOUL	East	Big City	4	2	none
857	2	2511	251		2511	2008	131	1755.01		Second generation	Second generation	4	No religion	Almost every day (four or more times a week)	No	Yes	No	No	No	No	No	No		Almost every day (four or more times a week)						69	Currently married	1	Less than elementary school graduate	Less than elementary school graduate							Men	Apartment	SEOUL	East	Big City	4	3	none
858	3	2511	251		2511	2010	131	1858.75	2	Second generation	Second generation	4	Catholic	Almost every day (four or more times a week)	Yes	No	No	No	No	No	No	No	About once a week							71	Currently married	1	Less than elementary school graduate	Less than elementary school graduate	Less than elementary school graduate						Men	Ordinary house	SEOUL	East	Big City	4	3	none
859	4	2511	251		2511	2012	131	1720.68	2	Second generation	Second generation	4	Catholic	Almost every day (four or more times a week)	Yes	No	No	No	No	No	No	No	About once a week							73	Currently married	1	Less than elementary school graduate	Less than elementary school graduate	Less than elementary school graduate	Less than elementary school graduate					Men	Ordinary house	SEOUL	East	Big City	4	3	none
860	7	2511	251		2511	2018	131	1638.04	2	Second generation	Third generation	3	Catholic	Two or three times a week	Yes	Yes	No	No	No	No	No	No	Two or three times a week	About twice a month (approximately every two weeks)						79	Currently married	1	Less than elementary school graduate	Less than elementary school graduate	Less than elementary school graduate	Less than elementary school graduate	Less than elementary school graduate	Less than elementary school graduate	Less than elementary school graduate		Men	Apartment	SEOUL	East	Big City	4	3	none
861	8	2511	251		2511	2020	131	1928.52	2	Second generation	Third generation	4	Catholic	About once a week	Yes	No	No	No	No	No	No	No	About once a week							81	Currently married	1	Less than elementary school graduate	Less than elementary school graduate	Less than elementary school graduate	Less than elementary school graduate	Less than elementary school graduate	Less than elementary school graduate	Less than elementary school graduate	Less than elementary school graduate	Men	Apartment	SEOUL	East	Big City	4	3	none
862	3	2521	252		2521	2010	416	873.328	3	Second generation	Second generation	3	No religion	Almost every day (four or more times a week)	No	Yes	No	No	No	No	No	No		Almost every day (four or more times a week)						94	Widowed or missing (from family)	1	Less than elementary school graduate	Less than elementary school graduate	Less than elementary school graduate						Women	Ordinary house	SEOUL	East	Big City	6	15	none
863	5	2521	252		2521	2014	416	983.288	3	Second generation	Second generation	3	No religion	Almost every day (four or more times a week)	No	Yes	No	No	No	No	No	No		Almost every day (four or more times a week)						98	Widowed or missing (from family)	1	Less than elementary school graduate	Less than elementary school graduate	Less than elementary school graduate	Less than elementary school graduate	Less than elementary school graduate				Women	Ordinary house	SEOUL	East	Big City	6	10	none
864	1	2522	252	2	2522	2006	416	834.61	3	Second generation	Second generation	3	No religion	Almost every day (four or more times a week)	No	Yes	No	No	No	No	No	No		About once a month						71	Currently married	1	Less than elementary school graduate								Men	Apartment	SEOUL	East	Big City	3	6	none
865	2	2522	252		2522	2008	416	1040.36		Second generation	Second generation	3	No religion	Almost every day (four or more times a week)	No	Yes	No	No	No	No	No	No		Almost every day (four or more times a week)						73	Currently married	1	Less than elementary school graduate	Less than elementary school graduate							Men	Apartment	SEOUL	East	Big City	3	6	none
866	3	2522	252		2522	2010	416	1204.61	3	Second generation	Second generation	3	No religion	About once a week	No	Yes	No	No	No	No	No	No		About twice a month (approximately every two weeks)						75	Currently married	1	Less than elementary school graduate	Less than elementary school graduate	Less than elementary school graduate						Men	Ordinary house	SEOUL	East	Big City	3	6	none
867	4	2522	252		2522	2012	416	1198.25	3	Second generation	Second generation	3	No religion	About once a week	No	Yes	No	No	No	No	No	No		About once a week						77	Currently married	1	Less than elementary school graduate	Less than elementary school graduate	Less than elementary school graduate	Less than elementary school graduate					Men	Apartment	SEOUL	East	Big City	3	6	none
868	6	2522	252		2522	2016	416	1423.53	3	Second generation		3	No religion	No close friends	No	No	No	No	No	No	No	Yes								81	Currently married	1	Less than elementary school graduate	Less than elementary school graduate	Less than elementary school graduate	Less than elementary school graduate	Less than elementary school graduate	Less than elementary school graduate			Men	Apartment	SEOUL	East	Big City	3	6	none
869	1	2532	253	2	2531	2006	416	1088.19	2	First generation	Married couple household	2	Catholic	About once a week	No	No	No	No	No	No	No	Yes								66	Currently married	3	High school graduate								Women	Apartment	SEOUL	East	Big City	3	3	none
870	2	2532	253		2531	2008	416	1277.21	2	Second generation	Grandparent-grandchild household	3	Catholic	Two or three times a week	Yes	Yes	Yes	No	No	No	No	No	About once a week	About once a month	Two or three times a week					68	Currently married	3	High school graduate	High school graduate							Women	Apartment	SEOUL	East	Big City	3	3	none
871	3	2532	253		2531	2010	416	1274.65	2	Second generation	Second generation	3	Catholic	Almost every day (four or more times a week)	Yes	Yes	No	No	No	No	No	No	About once a week	Almost every day (four or more times a week)						70	Currently married	3	High school graduate	High school graduate	High school graduate						Women	Ordinary house	SEOUL	East	Big City	3	3	none
872	4	2532	253		2531	2012	416	1166.47	1	Second generation	Second generation	2	Catholic	Two or three times a week	Yes	Yes	No	No	No	No	No	No	About once a week	About once a month						72	Widowed or missing (from family)	3	High school graduate	High school graduate	High school graduate	High school graduate					Women	Apartment	SEOUL	East	Big City	3	3	none
873	5	2532	253		2531	2014	416	1239.55	1	Second generation	Second generation	2	Catholic	Two or three times a week	Yes	No	No	No	No	No	No	No	Two or three times a week							74	Widowed or missing (from family)	3	High school graduate	High school graduate	High school graduate	High school graduate	High school graduate				Women	Ordinary house	SEOUL	East	Big City	3	3	none
874	6	2532	253		2531	2016	416	1410.47	1	First generation		1	No religion	Almost every day (four or more times a week)	No	Yes	No	No	No	No	No	No		About once a month						76	Widowed or missing (from family)	3	High school graduate	High school graduate	High school graduate	High school graduate	High school graduate	High school graduate			Women	Apartment	SEOUL	East	Big City	3	4	none
875	7	2532	253		2531	2018	416	1234.01	1	First generation	Married couple household	1	No religion	Almost every day (four or more times a week)	No	Yes	Yes	No	No	No	No	No		About twice a month (approximately every two weeks)	Almost every day (four or more times a week)					78	Widowed or missing (from family)	3	High school graduate	High school graduate	High school graduate	High school graduate	High school graduate	High school graduate	High school graduate		Women	Apartment	SEOUL	East	Big City	2	4	none
876	8	2532	253		2531	2020	416	1428.07	1	Second generation	Third generation	2	No religion	Almost every day (four or more times a week)	No	Yes	No	No	No	No	No	No		Almost every day (four or more times a week)						80	Widowed or missing (from family)	3	High school graduate	High school graduate	High school graduate	High school graduate	High school graduate	High school graduate	High school graduate	High school graduate	Women	Apartment	SEOUL	East	Big City	2	4	none
877	1	2542	254	2	2541	2006	416	1190.21	2	First generation	Married couple household	2	Buddhist	Almost every day (four or more times a week)	No	Yes	No	No	No	No	No	No		Almost every day (four or more times a week)						72	Currently married	1	Less than elementary school graduate								Women	Apartment	SEOUL	East	Big City	3	5	none
878	2	2542	254		2541	2008	416	1377.56	2	Third generation	Third generation	6	Buddhist	Almost every day (four or more times a week)	Yes	Yes	No	No	No	No	No	No	About three or four times a year (approximately once every 3 to 4 months)	Almost every day (four or more times a week)						74	Currently married	1	Less than elementary school graduate	Less than elementary school graduate							Women	Apartment	SEOUL	East	Big City	3	5	none
879	3	2542	254		2541	2010	416	1369.08	1	Third generation	Third generation	5	Buddhist	Almost every day (four or more times a week)	Yes	Yes	No	No	No	No	No	No	About three or four times a year (approximately once every 3 to 4 months)	Almost every day (four or more times a week)						76	Widowed or missing (from family)	1	Less than elementary school graduate	Less than elementary school graduate	Less than elementary school graduate						Women	Ordinary house	SEOUL	East	Big City	3	5	none
880	4	2542	254		2541	2012	416	1306.99	1	Third generation	Third generation	5	Buddhist	Almost every day (four or more times a week)	Yes	Yes	No	No	No	No	No	No	About three or four times a year (approximately once every 3 to 4 months)	Two or three times a week						78	Widowed or missing (from family)	1	Less than elementary school graduate	Less than elementary school graduate	Less than elementary school graduate	Less than elementary school graduate					Women	Apartment	SEOUL	East	Big City	3	5	none
881	5	2542	254		2541	2014	416	1395.58	1	Third generation	Third generation	4	No religion	Almost every day (four or more times a week)	No	Yes	No	No	No	No	No	No		Almost every day (four or more times a week)						80	Widowed or missing (from family)	1	Less than elementary school graduate	Less than elementary school graduate	Less than elementary school graduate	Less than elementary school graduate	Less than elementary school graduate				Women	Ordinary house	SEOUL	East	Big City	3	5	none
882	7	2542	254		2541	2018	416	1352.95	1	Fourth generation	etc.	4	Protestant	Two or three times a week	Yes	No	No	No	No	No	No	No	Two or three times a week							84	Widowed or missing (from family)	1	Less than elementary school graduate	Less than elementary school graduate	Less than elementary school graduate	Less than elementary school graduate	Less than elementary school graduate	Less than elementary school graduate	Less than elementary school graduate		Women	Ordinary house	SEOUL	East	Big City	3	5	none
883	1	2561	256	1	2561	2006	416	1190.21	1	First generation	Single-person household	1	Catholic	Almost every day (four or more times a week)	No	Yes	No	No	No	No	No	No		Almost every day (four or more times a week)						72	Widowed or missing (from family)	1	Less than elementary school graduate								Women	Apartment	SEOUL	East	Big City	3	2	none
884	2	2561	256		2561	2008	416	1470.99	1	etc.	etc.	2	Catholic	Almost every day (four or more times a week)	Yes	Yes	No	No	No	No	No	No	About once a week	Almost every day (four or more times a week)						74	Widowed or missing (from family)	1	Less than elementary school graduate	Less than elementary school graduate							Women	Apartment	SEOUL	East	Big City	3	2	none
885	4	2561	256		2561	2012	416	1403.27	1	Second generation	Grandparent-grandchild household	2	No religion	Almost every day (four or more times a week)	No	Yes	No	No	No	No	No	No		Almost every day (four or more times a week)						78	Widowed or missing (from family)	1	Less than elementary school graduate	Less than elementary school graduate	Less than elementary school graduate	Less than elementary school graduate					Women	Apartment	SEOUL	East	Big City	3	2	none
886	5	2561	256		2561	2014	416	1498.39	1	Second generation	Grandparent-grandchild household	2	No religion	Almost every day (four or more times a week)	No	Yes	No	No	No	No	No	No		Almost every day (four or more times a week)						80	Widowed or missing (from family)	1	Less than elementary school graduate	Less than elementary school graduate	Less than elementary school graduate	Less than elementary school graduate	Less than elementary school graduate				Women	Ordinary house	SEOUL	East	Big City	3	2	none
887	3	2571	257		2571	2010	416	1852.88	2	First generation	Married couple household	2	Buddhist	No close friends	Yes	No	No	No	No	No	No	No	About once a month							66	Currently married	3	High school graduate	High school graduate	High school graduate						Women	Ordinary house	SEOUL	East	Big City	1	1	none
888	4	2571	257		2571	2012	416	1816.03	2	First generation	Married couple household	2	Buddhist	No close friends	Yes	No	No	No	No	No	No	No	About three or four times a year (approximately once every 3 to 4 months)							68	Currently married	3	High school graduate	High school graduate	High school graduate	High school graduate					Women	Apartment	SEOUL	East	Big City	1	1	none
889	5	2571	257		2571	2014	416	1854.14	2	First generation	Married couple household	2	No religion	About once a month	No	Yes	No	No	No	No	No	No		About once a month						70	Currently married	3	High school graduate	High school graduate	High school graduate	High school graduate	High school graduate				Women	Ordinary house	SEOUL	East	Big City	1	1	none
890	6	2571	257		2571	2016	416	1780.16	2	First generation		2	No religion	Two or three times a week	No	Yes	No	No	No	No	No	No		About twice a month (approximately every two weeks)						72	Currently married	3	High school graduate	High school graduate	High school graduate	High school graduate	High school graduate	High school graduate			Women	Apartment	SEOUL	East	Big City	1	1	none
891	7	2571	257		2571	2018	416	1694.97	2	First generation	Grandparent-grandchild household	2	No religion	Almost every day (four or more times a week)	No	No	Yes	No	No	No	No	No			About once a week					74	Currently married	3	High school graduate	High school graduate	High school graduate	High school graduate	High school graduate	High school graduate	High school graduate		Women	Apartment	SEOUL	East	Big City	1	1	none
892	1	2572	257	2	2571	2006	416	1372.79	2	First generation	Married couple household	2	No religion	Almost every day (four or more times a week)	No	No	No	No	No	No	No	Yes								67	Currently married	4	College graduate or higher								Men	Apartment	SEOUL	East	Big City	1	0	none
893	4	2572	257		2571	2012	416	1588.93	2	First generation	Married couple household	2	No religion	Almost every day (four or more times a week)	No	No	No	Yes	No	No	No	No				One or two times a year				73	Currently married	4	College graduate or higher	College graduate or higher	College graduate or higher	College graduate or higher					Men	Apartment	SEOUL	East	Big City	1	1	none
894	7	2572	257		2571	2018	416	1538.24	2	First generation	Grandparent-grandchild household	2	No religion	Almost every day (four or more times a week)	No	Yes	No	No	No	No	No	No		Almost every day (four or more times a week)						79	Currently married	4	College graduate or higher	College graduate or higher	College graduate or higher	College graduate or higher	College graduate or higher	College graduate or higher	College graduate or higher		Men	Apartment	SEOUL	East	Big City	1	1	none
895	5	2581	258		2581	2014	979	2596.68	2	Second generation	Second generation	3	Protestant	Two or three times a week	Yes	Yes	No	Yes	No	No	No	No	About once a month	Two or three times a week		One or two times a year				65	Currently married	2	Middle school graduate	Middle school graduate	Middle school graduate	Middle school graduate	Middle school graduate				Men	Ordinary house	SEOUL	East	Big City	2	2	none
896	6	2581	258		2581	2016	979	2480.9	2	Second generation		3	Protestant	Two or three times a week	Yes	Yes	No	No	No	No	No	No	Two or three times a week	About once a month						67	Currently married	2	Middle school graduate	Middle school graduate	Middle school graduate	Middle school graduate	Middle school graduate	Middle school graduate			Men	Ordinary house	SEOUL	East	Big City	2	3	none
897	7	2581	258		2581	2018	979	2067.9	2	Second generation	Third generation	3	Protestant	Two or three times a week	Yes	Yes	No	Yes	No	No	No	No	Two or three times a week	About once a month		One or two times a year				69	Currently married	2	Middle school graduate	Middle school graduate	Middle school graduate	Middle school graduate	Middle school graduate	Middle school graduate	Middle school graduate		Men	Ordinary house	SEOUL	East	Big City	1	3	none
898	8	2581	258		2581	2020	979	2548.41	2	Second generation	Third generation	3	Protestant	Almost every day (four or more times a week)	Yes	Yes	No	No	No	No	No	No	About once a week	About twice a month (approximately every two weeks)						71	Currently married	2	Middle school graduate	Middle school graduate	Middle school graduate	Middle school graduate	Middle school graduate	Middle school graduate	Middle school graduate	Middle school graduate	Men	Ordinary house	SEOUL	East	Big City	2	4	none
899	7	2582	258		2581	2018	979	2952.57	2	Second generation	Third generation	3	Protestant	Two or three times a week	Yes	Yes	No	No	No	No	No	No	Two or three times a week	About twice a month (approximately every two weeks)						66	Currently married	3	High school graduate	High school graduate	High school graduate	High school graduate	High school graduate	High school graduate	High school graduate		Women	Ordinary house	SEOUL	East	Big City	1	3	none
900	8	2582	258		2581	2020	979	2952.62	2	Second generation	Third generation	3	Protestant	Almost every day (four or more times a week)	Yes	Yes	No	No	No	No	No	No	Almost every day (four or more times a week)	Almost every day (four or more times a week)						68	Currently married	3	High school graduate	High school graduate	High school graduate	High school graduate	High school graduate	High school graduate	High school graduate	High school graduate	Women	Ordinary house	SEOUL	East	Big City	2	4	none
901	1	2591	259	1	2591	2006	979	701.206	3	Second generation	Second generation	3	No religion	Almost every day (four or more times a week)	No	No	No	No	No	No	No	Yes								75	Widowed or missing (from family)	1	Less than elementary school graduate								Women	Ordinary house	SEOUL	East	Big City	1	3	none
902	2	2591	259		2591	2008	979	760.729		Third generation	Third generation	5	No religion	Almost every day (four or more times a week)	No	Yes	No	No	No	No	No	No		Almost every day (four or more times a week)						77	Widowed or missing (from family)	1	Less than elementary school graduate	Less than elementary school graduate							Women	Ordinary house	SEOUL	East	Big City	1	3	none
903	3	2591	259		2591	2010	979	817.826	3	Third generation	Third generation	5	No religion	Almost every day (four or more times a week)	No	No	No	No	No	No	No	Yes								79	Widowed or missing (from family)	1	Less than elementary school graduate	Less than elementary school graduate	Less than elementary school graduate						Women	Ordinary house	SEOUL	East	Big City	1	3	none
904	4	2591	259		2591	2012	979	919.703	3	Third generation	Third generation	5	No religion	Two or three times a week	No	No	No	No	No	No	No	Yes								81	Widowed or missing (from family)	1	Less than elementary school graduate	Less than elementary school graduate	Less than elementary school graduate	Less than elementary school graduate					Women	Ordinary house	SEOUL	East	Big City	1	3	none
905	5	2591	259		2591	2014	979	867.685	3	Third generation	Third generation	3	No religion	Two or three times a week	No	Yes	No	No	No	No	No	No		Two or three times a week						83	Widowed or missing (from family)	1	Less than elementary school graduate	Less than elementary school graduate	Less than elementary school graduate	Less than elementary school graduate	Less than elementary school graduate				Women	Ordinary house	SEOUL	East	Big City	1	3	none
906	6	2591	259		2591	2016	979	943.073	3	Second generation		3	No religion	Two or three times a week	No	No	No	No	No	No	No	Yes								85	Widowed or missing (from family)	1	Less than elementary school graduate	Less than elementary school graduate	Less than elementary school graduate	Less than elementary school graduate	Less than elementary school graduate	Less than elementary school graduate			Women	Ordinary house	SEOUL	East	Big City	1	3	none
907	5	2592	259		2592	2014	979	2537.23	3	Third generation	Third generation	3	No religion	About twice a month (approximately every two weeks)	No	Yes	No	No	No	No	No	No		About twice a month (approximately every two weeks)						65	Currently married	2	Middle school graduate	Middle school graduate	Middle school graduate	Middle school graduate	Middle school graduate				Men	Ordinary house	SEOUL	East	Big City	3	3	none
908	6	2592	259		2592	2016	979	2487.89	3	Second generation		3	No religion	About once a month	No	Yes	No	No	No	No	No	No		About once a month						67	Currently married	2	Middle school graduate	Middle school graduate	Middle school graduate	Middle school graduate	Middle school graduate	Middle school graduate			Men	Ordinary house	SEOUL	East	Big City	3	3	none
909	6	2593	259		2592	2016	979	2170.4	3	Second generation		3	No religion	About once a month	No	Yes	No	No	No	No	No	No		About once a month						65	Currently married	1	Less than elementary school graduate	Less than elementary school graduate	Less than elementary school graduate	Less than elementary school graduate	Less than elementary school graduate	Less than elementary school graduate			Women	Ordinary house	SEOUL	East	Big City	3	3	none
910	1	2601	260	1	2601	2006	979	1405.21	2	First generation	Married couple household	2	Buddhist	Almost every day (four or more times a week)	No	Yes	No	Yes	No	No	No	No		About once a month		One or two times a year				65	Currently married	4	College graduate or higher								Men	Ordinary house	SEOUL	East	Big City	3	4	none
911	2	2601	260		2601	2008	979	1685.63		First generation	Married couple household	2	No religion	Almost every day (four or more times a week)	No	Yes	No	No	No	No	No	No		Almost every day (four or more times a week)						67	Currently married	4	College graduate or higher	College graduate or higher							Men	Ordinary house	SEOUL	East	Big City	3	5	none
912	3	2601	260		2601	2010	979	1716.62	2	First generation	Married couple household	2	Protestant	About once a week	Yes	Yes	No	Yes	No	No	No	No	About once a week	About once a month		One or two times a year				69	Currently married	4	College graduate or higher	College graduate or higher	College graduate or higher						Men	Ordinary house	SEOUL	East	Big City	3	5	none
913	5	2601	260		2601	2014	979	1553.74	2	First generation	Married couple household	2	No religion	About twice a month (approximately every two weeks)	No	Yes	No	No	No	No	No	No		About twice a month (approximately every two weeks)						73	Currently married	4	College graduate or higher	College graduate or higher	College graduate or higher	College graduate or higher	College graduate or higher				Men	Ordinary house	SEOUL	East	Big City	3	5	none
914	6	2601	260		2601	2016	979	1735.72	2	First generation		2	Protestant	Almost every day (four or more times a week)	No	Yes	No	No	No	No	No	No		About once a month						75	Currently married	4	College graduate or higher	College graduate or higher	College graduate or higher	College graduate or higher	College graduate or higher	College graduate or higher			Men	Ordinary house	SEOUL	East	Big City	3	6	none
915	7	2601	260		2601	2018	979	1473.92	2	First generation	Grandparent-grandchild household	2	Protestant	About once a week	Yes	Yes	No	No	No	No	No	No	About once a week	About twice a month (approximately every two weeks)						77	Currently married	4	College graduate or higher	College graduate or higher	College graduate or higher	College graduate or higher	College graduate or higher	College graduate or higher	College graduate or higher		Men	Ordinary house	SEOUL	East	Big City	3	6	none
916	8	2601	260		2601	2020	979	1720.07	2	First generation	Grandparent-grandchild household	2	No religion	Almost every day (four or more times a week)	No	Yes	No	Yes	No	No	No	No		About once a month		One or two times a year				79	Currently married	4	College graduate or higher	College graduate or higher	College graduate or higher	College graduate or higher	College graduate or higher	College graduate or higher	College graduate or higher	College graduate or higher	Men	Ordinary house	SEOUL	East	Big City	3	6	none
917	3	2602	260		2601	2010	979	1808.24	2	First generation	Married couple household	2	Protestant	About once a week	Yes	Yes	No	No	No	No	No	No	About once a week	About once a month						66	Currently married	1	Less than elementary school graduate	Less than elementary school graduate	Less than elementary school graduate						Women	Ordinary house	SEOUL	East	Big City	3	5	none
918	4	2602	260		2601	2012	979	1772.28	2	First generation	Married couple household	2	Protestant	About once a week	Yes	Yes	No	No	No	No	No	No	About once a week	About once a month						68	Currently married	1	Less than elementary school graduate	Less than elementary school graduate	Less than elementary school graduate	Less than elementary school graduate					Women	Ordinary house	SEOUL	East	Big City	3	5	none
919	5	2602	260		2601	2014	979	1790.54	2	First generation	Married couple household	2	No religion	Almost every day (four or more times a week)	No	Yes	No	No	No	No	No	No		Almost every day (four or more times a week)						70	Currently married	1	Less than elementary school graduate	Less than elementary school graduate	Less than elementary school graduate	Less than elementary school graduate	Less than elementary school graduate				Women	Ordinary house	SEOUL	East	Big City	3	5	none
920	6	2602	260		2601	2016	979	1719.1	2	First generation		2	Protestant	Almost every day (four or more times a week)	No	Yes	No	No	No	No	No	No		About once a month						72	Currently married	1	Less than elementary school graduate	Less than elementary school graduate	Less than elementary school graduate	Less than elementary school graduate	Less than elementary school graduate	Less than elementary school graduate			Women	Ordinary house	SEOUL	East	Big City	3	6	none
921	7	2602	260		2601	2018	979	1622.76	2	First generation	Grandparent-grandchild household	2	No religion	Almost every day (four or more times a week)	No	Yes	No	No	No	No	No	No		Almost every day (four or more times a week)						74	Currently married	1	Less than elementary school graduate	Less than elementary school graduate	Less than elementary school graduate	Less than elementary school graduate	Less than elementary school graduate	Less than elementary school graduate	Less than elementary school graduate		Women	Ordinary house	SEOUL	East	Big City	3	6	none
922	8	2602	260		2601	2020	979	1652.99	2	First generation	Grandparent-grandchild household	2	No religion	Almost every day (four or more times a week)	No	Yes	No	No	No	No	No	No		Almost every day (four or more times a week)						76	Currently married	1	Less than elementary school graduate	Less than elementary school graduate	Less than elementary school graduate	Less than elementary school graduate	Less than elementary school graduate	Less than elementary school graduate	Less than elementary school graduate	Less than elementary school graduate	Women	Ordinary house	SEOUL	East	Big City	3	6	none
923	1	2621	262	1	2621	2006	979	1113.89	1	Second generation	Second generation	2	Protestant	About once a week	Yes	No	No	No	No	No	No	No	Two or three times a week							67	Widowed or missing (from family)	1	Less than elementary school graduate								Women	Ordinary house	SEOUL	East	Big City	3	4	none
924	2	2621	262		2621	2008	979	1418.26	1	Second generation	Second generation	2	Protestant	Almost every day (four or more times a week)	Yes	No	No	No	No	No	No	No	Two or three times a week							69	Widowed or missing (from family)	1	Less than elementary school graduate	Less than elementary school graduate							Women	Ordinary house	SEOUL	East	Big City	3	4	none
925	4	2621	262		2621	2012	979	1385.07	1	Second generation	Second generation	2	Protestant	About once a week	Yes	No	No	No	No	No	No	No	About once a week							73	Widowed or missing (from family)	1	Less than elementary school graduate	Less than elementary school graduate	Less than elementary school graduate	Less than elementary school graduate					Women	Ordinary house	SEOUL	East	Big City	3	4	none
926	6	2621	262		2621	2016	979	1634.78	1	Second generation		2	No religion	About once a month	No	Yes	No	No	No	No	No	No		About once a month						77	Widowed or missing (from family)	1	Less than elementary school graduate	Less than elementary school graduate	Less than elementary school graduate	Less than elementary school graduate	Less than elementary school graduate	Less than elementary school graduate			Women	Ordinary house	SEOUL	East	Big City	3	4	none
927	8	2621	262		2621	2020	979	1566.59	1	Second generation	Third generation	2	Protestant	Almost every day (four or more times a week)	No	Yes	No	No	No	No	No	No		Almost every day (four or more times a week)						81	Widowed or missing (from family)	1	Less than elementary school graduate	Less than elementary school graduate	Less than elementary school graduate	Less than elementary school graduate	Less than elementary school graduate	Less than elementary school graduate	Less than elementary school graduate	Less than elementary school graduate	Women	Ordinary house	SEOUL	East	Big City	3	4	none
928	7	2642	264		2641	2018	673	2754.01	2	First generation	Grandparent-grandchild household	2	No religion	Almost every day (four or more times a week)	No	Yes	No	No	No	No	No	No		Almost every day (four or more times a week)						66	Currently married	2	Middle school graduate	Middle school graduate	Middle school graduate	Middle school graduate	Middle school graduate	Middle school graduate	Middle school graduate		Women	Ordinary house	SEOUL	East	Big City	2	4	none
929	8	2642	264		2641	2020	673	2766.27	2	Third generation	Fourth generation	6	No religion	Almost every day (four or more times a week)	No	Yes	No	No	No	No	No	No		About once a month						68	Currently married	2	Middle school graduate	Middle school graduate	Middle school graduate	Middle school graduate	Middle school graduate	Middle school graduate	Middle school graduate	Middle school graduate	Women	Ordinary house	SEOUL	East	Big City	2	4	none
930	1	2651	265	1	2651	2006	673	1405.21	2	First generation	Married couple household	2	Protestant	Almost every day (four or more times a week)	Yes	Yes	No	Yes	No	No	No	No	About once a week	About once a month		One or two times a year				68	Currently married	2	Middle school graduate								Men	Ordinary house	SEOUL	East	Big City	3	3	none
931	2	2651	265		2651	2008	673	1750.31	2	Second generation	Second generation	3	Protestant	About once a week	Yes	No	No	No	No	No	No	No	About once a week							70	Currently married	2	Middle school graduate	Middle school graduate							Men	Ordinary house	SEOUL	East	Big City	3	3	none
932	3	2651	265		2651	2010	673	1910.05	2	Second generation	Second generation	3	No religion	Almost every day (four or more times a week)	No	Yes	No	No	No	No	No	No		About once a month						72	Currently married	2	Middle school graduate	Middle school graduate	Middle school graduate						Men	Ordinary house	SEOUL	East	Big City	3	4	none
933	4	2651	265		2651	2012	673	1745.17	2	Second generation	Second generation	3	No religion	Almost every day (four or more times a week)	No	Yes	No	No	No	No	No	No		About once a month						74	Currently married	2	Middle school graduate	Middle school graduate	Middle school graduate	Middle school graduate					Men	Ordinary house	SEOUL	East	Big City	3	4	none
934	5	2651	265		2651	2014	673	1755.28	2	Second generation	Second generation	3	No religion	Two or three times a week	No	Yes	No	No	No	No	No	No		Two or three times a week						76	Currently married	2	Middle school graduate	Middle school graduate	Middle school graduate	Middle school graduate	Middle school graduate				Men	Ordinary house	SEOUL	East	Big City	3	4	none
935	6	2651	265		2651	2016	673	1958.61	2	Second generation		3	No religion	Almost every day (four or more times a week)	No	Yes	No	No	No	No	No	No		About once a month						78	Currently married	2	Middle school graduate	Middle school graduate	Middle school graduate	Middle school graduate	Middle school graduate	Middle school graduate			Men	Apartment	SEOUL	East	Big City	3	4	none
936	7	2651	265		2651	2018	673	1662.46	2	Second generation	Third generation	3	No religion	Almost every day (four or more times a week)	No	No	Yes	No	No	No	No	No			Almost every day (four or more times a week)					80	Currently married	2	Middle school graduate	Middle school graduate	Middle school graduate	Middle school graduate	Middle school graduate	Middle school graduate	Middle school graduate		Men	Ordinary house	SEOUL	East	Big City	3	4	none
937	8	2651	265		2651	2020	673	1956.87	2	Second generation	Third generation	3	No religion	Almost every day (four or more times a week)	No	No	Yes	No	No	No	No	No			Almost every day (four or more times a week)					82	Currently married	2	Middle school graduate	Middle school graduate	Middle school graduate	Middle school graduate	Middle school graduate	Middle school graduate	Middle school graduate	Middle school graduate	Men	Apartment	SEOUL	East	Big City	3	4	none
938	1	2671	267	1	2671	2006	673	1405.21	2	First generation	Married couple household	2	Buddhist	Rarely seen in a year	No	No	No	No	No	No	No	Yes								66	Currently married	1	Less than elementary school graduate								Men	Ordinary house	SEOUL	East	Big City	2	3	none
939	2	2671	267		2671	2008	673	1759.78		Second generation	Second generation	4	No religion	Almost every day (four or more times a week)	No	Yes	No	No	No	No	No	No		Almost every day (four or more times a week)						68	Currently married	1	Less than elementary school graduate	Less than elementary school graduate							Men	Ordinary house	SEOUL	East	Big City	2	4	none
940	4	2671	267		2671	2012	673	1698.57	2	Second generation	Second generation	4	No religion	Almost every day (four or more times a week)	No	Yes	No	No	No	No	No	No		Almost every day (four or more times a week)						72	Currently married	1	Less than elementary school graduate	Less than elementary school graduate	Less than elementary school graduate	Less than elementary school graduate					Men	Ordinary house	SEOUL	East	Big City	2	4	none
941	5	2671	267		2671	2014	673	1709.87	2	Second generation	Second generation	4	No religion	No close friends	No	No	No	No	No	No	No	Yes								74	Currently married	1	Less than elementary school graduate	Less than elementary school graduate	Less than elementary school graduate	Less than elementary school graduate	Less than elementary school graduate				Men	Ordinary house	SEOUL	East	Big City	2	4	none
942	6	2671	267		2671	2016	673	1913.41	2	Second generation		4	No religion	No close friends	No	No	No	No	No	No	No	Yes								76	Currently married	1	Less than elementary school graduate	Less than elementary school graduate	Less than elementary school graduate	Less than elementary school graduate	Less than elementary school graduate	Less than elementary school graduate			Men	Ordinary house	SEOUL	East	Big City	2	4	none
943	7	2671	267		2671	2018	673	1633.94	2	Third generation	Fourth generation	4	No religion	Almost every day (four or more times a week)	No	Yes	No	No	No	No	No	No		Almost every day (four or more times a week)						78	Currently married	1	Less than elementary school graduate	Less than elementary school graduate	Less than elementary school graduate	Less than elementary school graduate	Less than elementary school graduate	Less than elementary school graduate	Less than elementary school graduate		Men	Ordinary house	SEOUL	East	Big City	2	4	none
944	4	2672	267		2671	2012	673	2153.58	2	Second generation	Second generation	4	Buddhist	Two or three times a week	No	Yes	No	No	No	No	No	No		About once a month						65	Currently married	1	Less than elementary school graduate	Less than elementary school graduate	Less than elementary school graduate	Less than elementary school graduate					Women	Ordinary house	SEOUL	East	Big City	2	4	none
945	5	2672	267		2671	2014	673	2218.08	2	Second generation	Second generation	4	Buddhist	One or two times a year	No	Yes	No	No	No	No	No	No		About once a week						67	Currently married	1	Less than elementary school graduate	Less than elementary school graduate	Less than elementary school graduate	Less than elementary school graduate	Less than elementary school graduate				Women	Ordinary house	SEOUL	East	Big City	2	4	none
946	6	2672	267		2671	2016	673	2112.44	2	Second generation		4	No religion	Almost every day (four or more times a week)	No	No	No	No	No	No	No	Yes								69	Currently married	1	Less than elementary school graduate	Less than elementary school graduate	Less than elementary school graduate	Less than elementary school graduate	Less than elementary school graduate	Less than elementary school graduate			Women	Ordinary house	SEOUL	East	Big City	2	4	none
947	7	2672	267		2671	2018	673	2020.1	2	Third generation	Fourth generation	4	No religion	Almost every day (four or more times a week)	No	Yes	No	No	No	No	No	No		Almost every day (four or more times a week)						71	Currently married	1	Less than elementary school graduate	Less than elementary school graduate	Less than elementary school graduate	Less than elementary school graduate	Less than elementary school graduate	Less than elementary school graduate	Less than elementary school graduate		Women	Ordinary house	SEOUL	East	Big City	2	4	none
948	8	2672	267		2671	2020	673	2033.35	1	Second generation	Third generation	3	No religion	Almost every day (four or more times a week)	No	Yes	No	No	No	No	No	No		Almost every day (four or more times a week)						73	Currently married	1	Less than elementary school graduate	Less than elementary school graduate	Less than elementary school graduate	Less than elementary school graduate	Less than elementary school graduate	Less than elementary school graduate	Less than elementary school graduate	Less than elementary school graduate	Women	Ordinary house	SEOUL	East	Big City	2	4	none
949	1	2691	269	1	2691	2006	673	1405.21	2	First generation	Married couple household	2	No religion	About once a month	No	Yes	No	No	No	No	No	No		About once a month						68	Currently married	3	High school graduate								Men	Ordinary house	SEOUL	East	Big City	3	1	none
950	2	2691	269		2691	2008	673	1677.64		Second generation	Second generation	3	No religion	Almost every day (four or more times a week)	No	Yes	No	No	No	No	No	No		Almost every day (four or more times a week)						70	Currently married	3	High school graduate	High school graduate							Men	Ordinary house	SEOUL	East	Big City	3	3	none
951	3	2691	269		2691	2010	673	1745.74	2	Second generation	Second generation	3	No religion	No close friends	No	No	No	No	No	No	No	Yes								72	Currently married	3	High school graduate	High school graduate	High school graduate						Men	Ordinary house	SEOUL	East	Big City	3	3	none
952	4	2691	269		2691	2012	673	1638.87	2	Second generation	Grandparent-grandchild household	3	No religion	No close friends	No	No	No	No	No	No	No	Yes								74	Currently married	3	High school graduate	High school graduate	High school graduate	High school graduate					Men	Ordinary house	SEOUL	East	Big City	3	3	none
953	5	2691	269		2691	2014	673	1648.37	2	Second generation	Second generation	3	No religion	About twice a month (approximately every two weeks)	No	Yes	No	No	No	No	No	No		About twice a month (approximately every two weeks)						76	Currently married	3	High school graduate	High school graduate	High school graduate	High school graduate	High school graduate				Men	Ordinary house	SEOUL	East	Big City	3	3	none
954	6	2691	269		2691	2016	673	1839.31	2	Second generation		3	No religion	No close friends	No	No	No	No	No	No	No	Yes								78	Currently married	3	High school graduate	High school graduate	High school graduate	High school graduate	High school graduate	High school graduate			Men	Ordinary house	SEOUL	East	Big City	3	3	none
955	8	2691	269		2691	2020	673	1834.79	2	Second generation	Third generation	3	No religion	No close friends	No	No	No	No	No	No	No	Yes								82	Currently married	3	High school graduate	High school graduate	High school graduate	High school graduate	High school graduate	High school graduate	High school graduate	High school graduate	Men	Ordinary house	SEOUL	East	Big City	3	4	none
956	2	2692	269		2691	2008	673	1677.42	2	Second generation	Second generation	3	No religion	Almost every day (four or more times a week)	No	Yes	No	No	No	No	No	No		Almost every day (four or more times a week)						66	Currently married	1	Less than elementary school graduate	Less than elementary school graduate							Women	Ordinary house	SEOUL	East	Big City	3	2	none
957	4	2692	269		2691	2012	673	1786.18	2	Second generation	Grandparent-grandchild household	3	No religion	No close friends	No	No	No	No	No	No	No	Yes								70	Currently married	1	Less than elementary school graduate	Less than elementary school graduate	Less than elementary school graduate	Less than elementary school graduate					Women	Ordinary house	SEOUL	East	Big City	3	3	none
958	5	2692	269		2691	2014	673	1843.36	2	Second generation	Second generation	3	No religion	No close friends	No	No	No	No	No	No	No	Yes								72	Currently married	1	Less than elementary school graduate	Less than elementary school graduate	Less than elementary school graduate	Less than elementary school graduate	Less than elementary school graduate				Women	Ordinary house	SEOUL	East	Big City	3	3	none
959	6	2692	269		2691	2016	673	1756.55	2	Second generation		3	No religion	No close friends	No	No	No	No	No	No	No	Yes								74	Currently married	1	Less than elementary school graduate	Less than elementary school graduate	Less than elementary school graduate	Less than elementary school graduate	Less than elementary school graduate	Less than elementary school graduate			Women	Ordinary house	SEOUL	East	Big City	3	3	none
960	5	2702	270		2702	2014	673	2459.29	3	Second generation	Second generation	3	No religion	Almost every day (four or more times a week)	No	Yes	No	No	No	No	No	No		About once a month						65	Currently married	2	Middle school graduate	Middle school graduate	Middle school graduate	Middle school graduate	Middle school graduate				Men	Ordinary house	SEOUL	East	Big City	2	0	none
961	6	2702	270		2702	2016	673	2400.36	2	First generation		2	No religion	Two or three times a week	No	Yes	No	No	No	No	No	No		About once a month						67	Currently married	2	Middle school graduate	Middle school graduate	Middle school graduate	Middle school graduate	Middle school graduate	Middle school graduate			Men	Ordinary house	SEOUL	East	Big City	2	2	none
962	7	2702	270		2702	2018	673	2773.44	2	First generation	Grandparent-grandchild household	2	No religion	Almost every day (four or more times a week)	No	No	Yes	No	No	No	No	No			Two or three times a week					69	Currently married	2	Middle school graduate	Middle school graduate	Middle school graduate	Middle school graduate	Middle school graduate	Middle school graduate	Middle school graduate		Men	Apartment	Chungnam	township department	township department	2	2	none
963	8	2702	270		2702	2020	673	3073.56	2	Second generation	Third generation	3	No religion	About twice a month (approximately every two weeks)	No	Yes	No	No	No	No	No	No		About twice a month (approximately every two weeks)						71	Currently married	2	Middle school graduate	Middle school graduate	Middle school graduate	Middle school graduate	Middle school graduate	Middle school graduate	Middle school graduate	Middle school graduate	Men	Apartment	Chungnam	East	small and medium city	2	2	none
964	8	2703	270		2702	2020	673	3999.54	2	Second generation	Third generation	3	No religion	About twice a month (approximately every two weeks)	No	Yes	No	No	No	No	No	No		About twice a month (approximately every two weeks)						66	Currently married	2	Middle school graduate	Middle school graduate	Middle school graduate	Middle school graduate	Middle school graduate	Middle school graduate	Middle school graduate	Middle school graduate	Women	Apartment	Chungnam	East	small and medium city	2	2	none
965	8	2711	271		2711	2020	673	5247.37	1	Second generation	Third generation	2	No religion	About once a week	No	Yes	No	No	No	No	No	No		About once a week						65	Widowed or missing (from family)	2	Middle school graduate	Middle school graduate	Middle school graduate	Middle school graduate	Middle school graduate	Middle school graduate	Middle school graduate	Middle school graduate	Women	Ordinary house	SEOUL	East	Big City	2	2	none
966	1	2731	273	1	2731	2006	988	1113.89	2	First generation	Married couple household	2	No religion	Two or three times a week	No	No	No	No	No	No	No	Yes								69	Currently married	1	Less than elementary school graduate								Women	Ordinary house	SEOUL	East	Big City	4	8	none
967	1	2752	275	2	2751	2006	988	1405.21	2	First generation	Married couple household	2	No religion	No close friends	No	No	No	No	No	No	No	Yes								68	Currently married	1	Less than elementary school graduate								Men	Ordinary house	SEOUL	East	Big City	2	2	none
968	2	2752	275		2751	2008	988	1677.64		First generation	Married couple household	2	No religion	About once a week	No	Yes	No	No	No	No	No	No		About once a week						70	Currently married	1	Less than elementary school graduate	Less than elementary school graduate							Men	Ordinary house	SEOUL	East	Big City	2	2	none
969	3	2752	275		2751	2010	988	1745.74	2	First generation	Married couple household	2	Protestant	About once a week	Yes	Yes	No	No	No	No	No	No	About once a week	About twice a month (approximately every two weeks)						72	Currently married	1	Less than elementary school graduate	Less than elementary school graduate	Less than elementary school graduate						Men	Ordinary house	SEOUL	East	Big City	2	4	none
970	4	2752	275		2751	2012	988	1615.01	2	First generation	Married couple household	2	Protestant	About once a week	Yes	No	No	No	No	No	No	No	About once a week							74	Currently married	1	Less than elementary school graduate	Less than elementary school graduate	Less than elementary school graduate	Less than elementary school graduate					Men	Ordinary house	SEOUL	East	Big City	2	4	none
971	6	2752	275		2751	2016	988	1797.42	2	First generation		2	No religion	No close friends	No	No	No	No	No	No	No	Yes								78	Currently married	1	Less than elementary school graduate	Less than elementary school graduate	Less than elementary school graduate	Less than elementary school graduate	Less than elementary school graduate	Less than elementary school graduate			Men	Ordinary house	SEOUL	East	Big City	2	4	none
972	7	2752	275		2751	2018	988	1512.94	2	First generation	Grandparent-grandchild household	2	No religion	No close friends	No	No	No	No	No	No	No	Yes								80	Currently married	1	Less than elementary school graduate	Less than elementary school graduate	Less than elementary school graduate	Less than elementary school graduate	Less than elementary school graduate	Less than elementary school graduate	Less than elementary school graduate		Men	Ordinary house	SEOUL	East	Big City	2	5	none
973	2	2761	276		2761	2008	988	1753.26	2	First generation	Married couple household	2	No religion	About once a week	No	Yes	No	No	No	No	No	No		About once a week						65	Currently married	1	Less than elementary school graduate	Less than elementary school graduate							Women	Ordinary house	SEOUL	East	Big City	2	4	none
974	3	2761	276		2761	2010	988	1967.48	2	First generation	Married couple household	2	No religion	Almost every day (four or more times a week)	No	Yes	No	No	No	No	No	No		About once a week						67	Currently married	1	Less than elementary school graduate	Less than elementary school graduate	Less than elementary school graduate						Women	Ordinary house	SEOUL	East	Big City	2	4	none
975	4	2761	276		2761	2012	988	1963.57	2	First generation	Married couple household	2	No religion	About once a week	No	No	No	No	No	No	No	Yes								69	Currently married	1	Less than elementary school graduate	Less than elementary school graduate	Less than elementary school graduate	Less than elementary school graduate					Women	Ordinary house	Chonnam	East	small and medium city	2	4	none
976	5	2761	276		2761	2014	988	2019.23	2	First generation	Married couple household	2	No religion	Two or three times a week	No	No	No	No	No	No	No	Yes								71	Currently married	1	Less than elementary school graduate	Less than elementary school graduate	Less than elementary school graduate	Less than elementary school graduate	Less than elementary school graduate				Women	Ordinary house	Chonnam	East	small and medium city	2	4	none
977	6	2761	276		2761	2016	988	1865.42	2	Third generation		5	No religion	About once a week	No	No	No	No	No	No	No	Yes								73	Currently married	1	Less than elementary school graduate	Less than elementary school graduate	Less than elementary school graduate	Less than elementary school graduate	Less than elementary school graduate	Less than elementary school graduate			Women	Apartment	Chonnam	East	small and medium city	2	4	none
978	7	2761	276		2761	2018	988	2408.19	2	Third generation	Fourth generation	5	No religion	About once a week	No	No	No	No	No	No	No	Yes								75	Currently married	1	Less than elementary school graduate	Less than elementary school graduate	Less than elementary school graduate	Less than elementary school graduate	Less than elementary school graduate	Less than elementary school graduate	Less than elementary school graduate		Women	Apartment	Chonnam	East	small and medium city	1	4	none
979	8	2761	276		2761	2020	988	1929.33	2	First generation	Grandparent-grandchild household	2	Protestant	About once a week	No	No	No	No	No	No	No	Yes								77	Currently married	1	Less than elementary school graduate	Less than elementary school graduate	Less than elementary school graduate	Less than elementary school graduate	Less than elementary school graduate	Less than elementary school graduate	Less than elementary school graduate	Less than elementary school graduate	Women	Apartment	Chonnam	East	small and medium city	2	4	none
980	1	2762	276	2	2761	2006	988	1405.21	2	First generation	Married couple household	2	No religion	Two or three times a week	No	No	No	No	No	No	No	Yes								68	Currently married	1	Less than elementary school graduate								Men	Ordinary house	SEOUL	East	Big City	2	4	none
981	2	2762	276		2761	2008	988	1750.31		First generation	Married couple household	2	No religion	Two or three times a week	No	Yes	No	No	No	No	No	No		Two or three times a week						70	Currently married	1	Less than elementary school graduate	Less than elementary school graduate							Men	Ordinary house	SEOUL	East	Big City	2	4	none
982	3	2762	276		2761	2010	988	1910.05	2	First generation	Married couple household	2	No religion	Almost every day (four or more times a week)	No	Yes	No	No	No	No	No	No		About once a week						72	Currently married	1	Less than elementary school graduate	Less than elementary school graduate	Less than elementary school graduate						Men	Ordinary house	SEOUL	East	Big City	2	4	none
983	4	2762	276		2761	2012	988	1919.89	2	First generation	Married couple household	2	No religion	Almost every day (four or more times a week)	No	No	No	No	No	No	No	Yes								74	Currently married	1	Less than elementary school graduate	Less than elementary school graduate	Less than elementary school graduate	Less than elementary school graduate					Men	Ordinary house	Chonnam	East	small and medium city	2	4	none
984	5	2762	276		2761	2014	988	1875.48	2	First generation	Married couple household	2	No religion	About three or four times a year (approximately once every 3 to 4 months)	No	No	No	No	No	No	No	Yes								76	Currently married	1	Less than elementary school graduate	Less than elementary school graduate	Less than elementary school graduate	Less than elementary school graduate	Less than elementary school graduate				Men	Ordinary house	Chonnam	East	small and medium city	2	4	none
985	6	2762	276		2761	2016	988	1510.76	2	Third generation		5	No religion	About once a week	No	No	No	No	No	No	No	Yes								78	Currently married	1	Less than elementary school graduate	Less than elementary school graduate	Less than elementary school graduate	Less than elementary school graduate	Less than elementary school graduate	Less than elementary school graduate			Men	Apartment	Chonnam	East	small and medium city	2	4	none
986	7	2762	276		2761	2018	988	1546.73	2	Third generation	Fourth generation	5	No religion	About once a week	No	No	No	No	No	No	No	Yes								80	Currently married	1	Less than elementary school graduate	Less than elementary school graduate	Less than elementary school graduate	Less than elementary school graduate	Less than elementary school graduate	Less than elementary school graduate	Less than elementary school graduate		Men	Apartment	Chonnam	East	small and medium city	1	4	none
987	8	2762	276		2761	2020	988	1522.11	2	First generation	Grandparent-grandchild household	2	No religion	About once a month	No	No	No	No	No	No	No	Yes								82	Currently married	1	Less than elementary school graduate	Less than elementary school graduate	Less than elementary school graduate	Less than elementary school graduate	Less than elementary school graduate	Less than elementary school graduate	Less than elementary school graduate	Less than elementary school graduate	Men	Apartment	Chonnam	East	small and medium city	2	4	none
988	4	2771	277		2771	2012	293	1793.32	1	First generation	Single-person household	2	No religion	Almost every day (four or more times a week)	No	Yes	No	No	No	No	No	No		Almost every day (four or more times a week)						66	Widowed or missing (from family)	3	High school graduate	High school graduate	High school graduate	High school graduate					Women	Ordinary house	SEOUL	East	Big City	2	2	none
989	5	2771	277		2771	2014	293	1902.15	1	First generation	Single-person household	2	No religion	Almost every day (four or more times a week)	No	Yes	No	No	No	No	No	No		About twice a month (approximately every two weeks)						68	Widowed or missing (from family)	3	High school graduate	High school graduate	High school graduate	High school graduate	High school graduate				Women	Ordinary house	SEOUL	East	Big City	2	2	none
990	6	2771	277		2771	2016	293	1983.91	1	First generation		1	No religion	Almost every day (four or more times a week)	No	Yes	No	No	No	No	No	No		About once a month						70	Widowed or missing (from family)	3	High school graduate	High school graduate	High school graduate	High school graduate	High school graduate	High school graduate			Women	Ordinary house	SEOUL	East	Big City	2	2	none
991	7	2771	277		2771	2018	293	1891.45	1	First generation	Married couple household	1	No religion	Almost every day (four or more times a week)	No	No	No	No	No	No	No	Yes								72	Widowed or missing (from family)	3	High school graduate	High school graduate	High school graduate	High school graduate	High school graduate	High school graduate	High school graduate		Women	Ordinary house	SEOUL	East	Big City	1	2	none
992	8	2771	277		2771	2020	293	1922.8	1	First generation	Married couple household	1	No religion	Almost every day (four or more times a week)	No	Yes	No	No	No	No	No	No		Almost every day (four or more times a week)						74	Widowed or missing (from family)	3	High school graduate	High school graduate	High school graduate	High school graduate	High school graduate	High school graduate	High school graduate	High school graduate	Women	Ordinary house	SEOUL	East	Big City	1	3	none
993	4	2772	277		2772	2012	293	1997.72	2	First generation	Married couple household	2	Catholic	About once a week	Yes	Yes	No	Yes	No	No	No	No	About once a week	About twice a month (approximately every two weeks)		About three or four times a year (approximately once every 3 to 4 months)				66	Currently married	4	College graduate or higher	College graduate or higher	College graduate or higher	College graduate or higher					Men	Ordinary house	SEOUL	East	Big City	3	6	none
994	5	2772	277		2772	2014	293	2291.55	2	etc.	etc.	2	Protestant	About once a week	No	Yes	No	No	No	No	No	No		About once a month						68	Currently married	4	College graduate or higher	College graduate or higher	College graduate or higher	College graduate or higher	College graduate or higher				Men	Ordinary house	Gyeonggi	East	small and medium city	3	7	none
995	6	2772	277		2772	2016	293	2256.78	2	First generation		2	No religion	Two or three times a week	No	Yes	No	Yes	No	No	No	No		About once a month		One or two times a year				70	Currently married	4	College graduate or higher	College graduate or higher	College graduate or higher	College graduate or higher	College graduate or higher	College graduate or higher			Men	Ordinary house	Gyeonggi	East	small and medium city	3	5	none
996	5	2773	277		2772	2014	293	2176.34	2	etc.	etc.	2	No religion	About twice a month (approximately every two weeks)	No	Yes	No	No	No	No	No	No		About twice a month (approximately every two weeks)						66	Currently married	2	Middle school graduate	Middle school graduate	Middle school graduate	Middle school graduate	Middle school graduate				Women	Ordinary house	Gyeonggi	East	small and medium city	3	7	none
997	6	2773	277		2772	2016	293	2088.02	2	First generation		2	No religion	Two or three times a week	No	Yes	No	No	No	No	No	No		About once a month						68	Currently married	2	Middle school graduate	Middle school graduate	Middle school graduate	Middle school graduate	Middle school graduate	Middle school graduate			Women	Ordinary house	Gyeonggi	East	small and medium city	3	5	none
998	2	2781	278		2781	2008	293	1047.86		First generation	Married couple household	2	No religion	No close friends	No	No	No	No	No	No	No	Yes								76	Currently married	1	Less than elementary school graduate	Less than elementary school graduate							Men	Apartment	SEOUL	East	Big City	4	2	none
999	2	2782	278		2781	2008	293	1317.78	2	First generation	Married couple household	2	No religion	No close friends	No	No	No	No	No	No	No	Yes								69	Currently married	1	Less than elementary school graduate	Less than elementary school graduate							Women	Apartment	SEOUL	East	Big City	4	2	none
1000	4	2782	278		2781	2012	293	1475.12	2	First generation	Married couple household	2	No religion	No close friends	No	No	No	No	No	No	No	Yes								73	Currently married	1	Less than elementary school graduate	Less than elementary school graduate	Less than elementary school graduate	Less than elementary school graduate					Women	Apartment	SEOUL	East	Big City	4	2	none
1001	5	2782	278		2781	2014	293	1532.67	2	First generation	Married couple household	2	No religion	About once a week	No	Yes	No	No	No	No	No	No		About once a week						75	Currently married	1	Less than elementary school graduate	Less than elementary school graduate	Less than elementary school graduate	Less than elementary school graduate	Less than elementary school graduate				Women	Apartment	SEOUL	East	Big City	4	2	none
1002	6	2782	278		2781	2016	293	1615.14	1	Second generation		2	No religion	Two or three times a week	No	No	Yes	No	No	No	No	No			Two or three times a week					77	Widowed or missing (from family)	1	Less than elementary school graduate	Less than elementary school graduate	Less than elementary school graduate	Less than elementary school graduate	Less than elementary school graduate	Less than elementary school graduate			Women	Apartment	SEOUL	East	Big City	4	4	none
1003	7	2782	278		2781	2018	293	1438.87	1	Second generation	Third generation	2	No religion	Two or three times a week	No	No	Yes	No	No	No	No	No			Two or three times a week					79	Widowed or missing (from family)	1	Less than elementary school graduate	Less than elementary school graduate	Less than elementary school graduate	Less than elementary school graduate	Less than elementary school graduate	Less than elementary school graduate	Less than elementary school graduate		Women	Ordinary house	SEOUL	East	Big City	4	4	none
1004	8	2782	278		2781	2020	293	1601.01	1	First generation	Married couple household	1	No religion	No close friends	No	No	No	No	No	No	No	Yes								81	Widowed or missing (from family)	1	Less than elementary school graduate	Less than elementary school graduate	Less than elementary school graduate	Less than elementary school graduate	Less than elementary school graduate	Less than elementary school graduate	Less than elementary school graduate	Less than elementary school graduate	Women	Ordinary house	SEOUL	East	Big City	4	4	none
1005	4	2792	279		2791	2012	293	2060.24	2	First generation	Married couple household	2	Buddhist	About twice a month (approximately every two weeks)	Yes	No	No	No	No	No	No	No	About three or four times a year (approximately once every 3 to 4 months)							65	Currently married	2	Middle school graduate	Middle school graduate	Middle school graduate	Middle school graduate					Women	Ordinary house	SEOUL	East	Big City	1	3	none
1006	5	2792	279		2791	2014	293	2079.88	2	First generation	Married couple household	2	No religion	No close friends	No	No	No	No	No	No	No	Yes								67	Currently married	2	Middle school graduate	Middle school graduate	Middle school graduate	Middle school graduate	Middle school graduate				Women	Ordinary house	SEOUL	East	Big City	1	3	none
1007	6	2792	279		2791	2016	293	1996.1	2	Second generation		6	No religion	No close friends	No	No	No	No	No	No	No	Yes								69	Currently married	2	Middle school graduate	Middle school graduate	Middle school graduate	Middle school graduate	Middle school graduate	Middle school graduate			Women	Ordinary house	SEOUL	East	Big City	1	3	none
1008	7	2792	279		2791	2018	293	1892.62	2	Third generation	Fourth generation	4	No religion	Almost every day (four or more times a week)	No	Yes	No	No	No	No	No	No		Almost every day (four or more times a week)						71	Currently married	2	Middle school graduate	Middle school graduate	Middle school graduate	Middle school graduate	Middle school graduate	Middle school graduate	Middle school graduate		Women	Ordinary house	SEOUL	East	Big City	1	3	none
1009	8	2792	279		2791	2020	293	1924.59	2	First generation	Grandparent-grandchild household	2	No religion	No close friends	No	No	No	No	No	No	No	Yes								73	Currently married	2	Middle school graduate	Middle school graduate	Middle school graduate	Middle school graduate	Middle school graduate	Middle school graduate	Middle school graduate	Middle school graduate	Women	Ordinary house	SEOUL	East	Big City	1	3	none
1010	1	2801	280	1	2801	2006	293	854.321	1	First generation	Single-person household	1	Buddhist	No close friends	No	No	No	No	No	No	No	Yes								71	Divorced	2	Middle school graduate								Men	Ordinary house	SEOUL	East	Big City	4	4	yes	1
1011	2	2811	281		2811	2008	293	1680.94	2	First generation	Married couple household	2	Buddhist	One or two times a year	Yes	No	No	No	No	No	No	No	One or two times a year							65	Currently married	1	Less than elementary school graduate	Less than elementary school graduate							Women	Ordinary house	SEOUL	East	Big City	2	4	none
1012	3	2811	281		2811	2010	293	1803.28	2	First generation	Married couple household	2	Buddhist	About once a month	Yes	No	No	No	No	No	No	No	About once a month							67	Currently married	1	Less than elementary school graduate	Less than elementary school graduate	Less than elementary school graduate						Women	Ordinary house	SEOUL	East	Big City	2	4	none
1013	4	2811	281		2811	2012	293	1766.24	2	First generation	Married couple household	2	Buddhist	About twice a month (approximately every two weeks)	Yes	No	No	No	No	No	No	No	About once a month							69	Currently married	1	Less than elementary school graduate	Less than elementary school graduate	Less than elementary school graduate	Less than elementary school graduate					Women	Ordinary house	SEOUL	East	Big City	2	4	none
1014	5	2811	281		2811	2014	293	1784.91	2	First generation	Married couple household	2	No religion	No close friends	No	No	No	No	No	No	No	Yes								71	Currently married	1	Less than elementary school graduate	Less than elementary school graduate	Less than elementary school graduate	Less than elementary school graduate	Less than elementary school graduate				Women	Ordinary house	SEOUL	East	Big City	2	4	none
1015	6	2811	281		2811	2016	293	1713.92	2	First generation		2	No religion	No close friends	No	No	No	No	No	No	No	Yes								73	Currently married	1	Less than elementary school graduate	Less than elementary school graduate	Less than elementary school graduate	Less than elementary school graduate	Less than elementary school graduate	Less than elementary school graduate			Women	Ordinary house	SEOUL	East	Big City	2	4	none
1016	7	2811	281		2811	2018	293	1618.43	2	First generation	Grandparent-grandchild household	2	No religion	No close friends	No	No	No	No	No	No	No	Yes								75	Currently married	1	Less than elementary school graduate	Less than elementary school graduate	Less than elementary school graduate	Less than elementary school graduate	Less than elementary school graduate	Less than elementary school graduate	Less than elementary school graduate		Women	Ordinary house	SEOUL	East	Big City	1	4	none
1017	2	2812	281		2811	2008	293	1889.84		First generation	Married couple household	2	No religion	Almost every day (four or more times a week)	No	Yes	No	No	No	No	No	No		Almost every day (four or more times a week)						65	Currently married	3	High school graduate	High school graduate							Men	Ordinary house	SEOUL	East	Big City	2	4	none
1018	4	2812	281		2811	2012	293	1814.82	2	First generation	Married couple household	2	Buddhist	About twice a month (approximately every two weeks)	Yes	Yes	No	No	No	No	No	No	About three or four times a year (approximately once every 3 to 4 months)	About twice a month (approximately every two weeks)						69	Currently married	3	High school graduate	High school graduate	High school graduate	High school graduate					Men	Ordinary house	SEOUL	East	Big City	2	4	none
1019	5	2812	281		2811	2014	293	1811.35	2	First generation	Married couple household	2	No religion	Almost every day (four or more times a week)	No	Yes	No	No	No	No	No	No		Almost every day (four or more times a week)						71	Currently married	3	High school graduate	High school graduate	High school graduate	High school graduate	High school graduate				Men	Ordinary house	SEOUL	East	Big City	2	4	none
1020	6	2812	281		2811	2016	293	1746.05	2	First generation		2	No religion	Almost every day (four or more times a week)	No	Yes	No	Yes	No	No	No	No		Almost every day (four or more times a week)		About once a month				73	Currently married	3	High school graduate	High school graduate	High school graduate	High school graduate	High school graduate	High school graduate			Men	Ordinary house	SEOUL	East	Big City	2	4	none
1021	7	2812	281		2811	2018	293	1444.45	2	First generation	Grandparent-grandchild household	2	No religion	Almost every day (four or more times a week)	No	Yes	No	Yes	No	No	No	No		Almost every day (four or more times a week)		One or two times a year				75	Currently married	3	High school graduate	High school graduate	High school graduate	High school graduate	High school graduate	High school graduate	High school graduate		Men	Ordinary house	SEOUL	East	Big City	1	4	none
1022	8	2812	281		2811	2020	293	1781.51	2	First generation	Grandparent-grandchild household	2	No religion	Almost every day (four or more times a week)	No	Yes	No	No	No	No	No	No		Almost every day (four or more times a week)						77	Currently married	3	High school graduate	High school graduate	High school graduate	High school graduate	High school graduate	High school graduate	High school graduate	High school graduate	Men	Ordinary house	SEOUL	East	Big City	2	4	none
[truncated: 20,993 more rows]
[truncated: 324 more columns]
