# Supplementary material for: Association of relative handgrip strength on the development of diabetes mellitus in elderly Koreans
Source: PLoS One. 2024 Oct 31;19(10):e0309558. doi: 10.1371/journal.pone.0309558 (PMC11527183; doi:10.1371/journal.pone.0309558)
Supplement: S3 Data — Each file reflects the STATA program codes corresponding to different variations of this research design. (ZIP) [file pone.0309558.s003.zip]

Archive with 7 entries (7 files):
- Supplementary Data S3.txt
- Supplementary Data S4.txt
- Supplementary Data S5.txt
- Supplementary Data S6.txt
- Supplementary Data S7.txt
- Supplementary Data S8.txt
- Supplementary Data S9.txt
