# Supplementary material for: Association of relative handgrip strength on the development of diabetes mellitus in elderly Koreans
Source: PLoS One. 2024 Oct 31;19(10):e0309558. doi: 10.1371/journal.pone.0309558 (PMC11527183; doi:10.1371/journal.pone.0309558)
Supplement: S3 Data — Each file reflects the STATA program codes corresponding to different variations of this research design. (ZIP) [file pone.0309558.s003.zip › Supplementary Data S3.txt]

*2023. 9. 9, * 2023. 9. 27

* QIC and QICu, which are variable selection statistics of GEE, require the installation of the Stata user-written command 'qic'.
* Commands for specifying id and time variables in the qic command: iis, tis
* iis pid
* tis wave_no
 

use "C:\Dropbox\KloSa\KLoSA_edit\KLoSA_str_230829.dta", clear

* Age 65 or older at the time of start
keep if w_A002_age >=65
*(29,514 observations deleted)

* w_A002_age(=2006-w01A002y)
* Age group
* tabstat w_A002_age if  w_gender1==1, stat(n mean sd min max p50) by(wave_no)
* tabstat w_A002_age if  w_gender1==5, stat(n mean sd min max p50) by(wave_no)
* Age group : 65-74, 75-84, 85-
label variable agegrp "AGE group" 

* Removed cases with missing HGS or BMI

drop if w_bmi==. | w_mgrip==.

* BMI Quartile 
gen bmi_4 = 1
replace bmi_4 = 2 if w_bmi > 18.5 & w_bmi <= 23 
replace bmi_4 = 3 if w_bmi > 23 & w_bmi <= 25 
replace bmi_4 = 4 if w_bmi > 25

label define bmi4 1 "Thin (0-18.4)" 2 "Moderate (18.5-22.9)" 3 "Overweight (23-24.9)" 4 "Obese (>25)"
label values bmi_4 bmi4
label variable bmi_4 "degree of obesity"


* Modification of education level 
gen edu1=edu 
replace edu1=1 if edu ==-9 | edu==97
label values edu1 W08EDU

label variable edu1 "Modification of education level "


* residential district (Urban for large cities and small and medium-sized cities, rural for towns and villages)
gen rural =0
replace rural=1 if w_region3 ==3
label define rural_l 0 "Urban" 1 "Rural"
label values rural rural_l
label variable rural "Residential distric (rural)"


*Marital status
gen no_marital = 0
replace no_marital = 1 if inlist(w_marital, 2,3,4,5) 
label define nomarital 0 "Married" 1 "Not married"
label values no_marital nomarital
label variable no_marital "Marital status"


* Employment Status
gen noemploy = 0
replace noemploy = 1 if w_present_ecotype ==2 | w_present_ecotype ==3
label define noemp 0 "Employed" 1 "Not employed"
label values noemploy noemp 
label variable noemploy "Employment Status"  


* Household income
*tabstat w_hhinc, stat(mean sd min p25 p50 p75 max) by(wave_no)
* No response/refusal to respond (-9) is treated as 0
gen hhinc =w_hhinc
replace hhinc = 0 if w_hhinc <=0
tabstat hhinc, stat(mean sd min p25 p50 p75 max) by(wave_no)

gen hhinc_4 = 1
replace hhinc_4 = 2 if hhinc > 542  & hhinc <=1200
replace hhinc_4 = 3 if hhinc > 1200 & hhinc <=2500
replace hhinc_4 = 4 if hhinc > 2500
label variable hhinc_4 "Annual Household Income"


* Smoking status (past/present)
*gen smoke=0
*replace smoke=1 if w_smoke==1 | w_smoke ==2
*tab w_smoke smoke, missing
label variable smoke "Smoking(ever/never)"

gen nosmoke=1-smoke
label define nosmoke1 0 "Smoker+Former smoker" 1 "Non-smoker"
label values nosmoke nosmoke1
label variable nosmoke "Smoking status"

* Whether or not you drink alcohol
*tab w_alc, miss nolabel
gen drink=0
replace drink=1 if w_alc==1 | w_alc ==2
label variable drink "Alcohol(ever/never)"
tab w_alc drink, missing 

gen nodrink=1-drink
label define nodrink1 0 "Drinker + Former drinker" 1 "Non-drinker"
label values nodrink nodrink1
label variable nodrink "Alcohol consumption"

dtable i.diabet, by(wave_no) 
sort  pid  
by pid: egen first_wave = min(wave_no)  

* People who had DM at the time of inclusion in the original panel
keep if (first_wave==8 & wave_no==8 & diabet==1) | (first_wave==7 & wave_no==7 & diabet==1) | (first_wave==6 & wave_no==6 & diabet==1) | (first_wave==6 & wave_no==6 & diabet==1) | (first_wave==5 & wave_no==5 & diabet==1) | (first_wave==4 & wave_no==4 & diabet==1) | (first_wave==3 & wave_no==3 & diabet==1) | (first_wave==2 & wave_no==2 & diabet==1) | (first_wave==1 & wave_no==1 & diabet==1)

keep hhid pid
gen pre_diabet=1
label variable pre_diabet "DM patient at the time of first investigation"


use KLoSA_str_230928.dta, clear
merge m:1 pid using diabet_id
drop if _merge==3
* (4,306 observations deleted)
* 22,016 remained

drop _merge pre_diabet

gen r_grip = w_mgrip / w_bmi 
label variable r_grip "relative HGS"


tabstat w_mgrip, stat(mean sd min p25 p50 p75 max) by(wave_no)

*gen w_mgrip_4=0
*replace w_mgrip_4 =1 if w_mgrip > 16.75    & w_mgrip <= 21.5
*replace w_mgrip_4 =2 if w_mgrip > 21.5 & w_mgrip <= 28.325
*replace w_mgrip_4 =3 if w_mgrip > 28.325

xtile w_mgrip_4 = w_mgrip, nq(4)
label define wmgrip4 1 "Q1" 2 "Q2" 3 "Q3" 4 "Q4", modify
label values w_mgrip_4 wmgrip4
label variable w_mgrip_4 "absoulte HGS quartile"

*Tertile
xtile w_mgrip_3 = w_mgrip, nq(3)
label variable w_mgrip_3 "absoulte HGS tertile"

*tabstat r_grip, stat(mean sd min p25 p50 p75 max) by(wave_no)

gen r_grip_4 =1
replace r_grip_4 =2 if r_grip > 0.7242905 & r_grip <= 0.9380158
replace r_grip_4 =3 if r_grip > 0.9380158 & r_grip <= 1.243709
replace r_grip_4 =4 if r_grip > 1.243709

*replace r_grip_4 =1 if r_grip > 0.775 & r_grip <= 1.09
*replace r_grip_4 =2 if r_grip > 1.09  & r_grip <= 1.67
*replace r_grip_4 =3 if r_grip > 1.67

label values r_grip_4 wmgrip4
label variable r_grip_4 "relative HGS quartile"

*relative HGS tertile 
xtile r_grip_3 = r_grip, nq(3)
label variable r_grip_3 "relative HGS tertile"

* dtable i.w_mgrip_3 i.w_mgrip_4 i.r_grip_3 i.r_grip_4, by(wave_no)

**************************************************************************************************************
use KLoSA_str_231002.dta, clear

* Maximum output display width
set linesize 255

* Table 1

dtable i.w_gender1 i.agegrp i.bmi_4 w_mgrip i.w_mgrip_4 r_grip ///
       i.r_grip_4 i.edu1 i.hhinc_4 i.w_region3 i.rural  ///
       i.w_marital i.no_marital  i.noemploy i.nosmoke i.nodrink ///
	   i.w_C108 w_adl w_iadl ///
	   i.diabet i.hyperten i.cardio ///
	   i.brain i.cancer i.pulmonary i.liver , by(wave_no)

**********************************************************************************************************
table (var) (wave_no)   , ///
      statistic(fvfrequency w_gender1) ///
	  statistic(fvpercent w_gender1) ///
      statistic(fvfrequency agegrp) ///
	  statistic(fvpercent agegrp) ///
      statistic(mean w_bmi) ///
	  statistic(sd w_bmi) ///		  
      statistic(fvfrequency bmi_4 ) ///
	  statistic(fvpercent bmi_4 ) ///
      statistic(mean w_mgrip) ///
	  statistic(sd w_mgrip) ///	  
      statistic(fvfrequency w_mgrip_4) ///
	  statistic(fvpercent w_mgrip_4) ///
      statistic(mean r_grip) ///
	  statistic(sd r_grip) ///	  
      statistic(fvfrequency r_grip_4) ///
	  statistic(fvpercent r_grip_4) ///	  
      statistic(fvfrequency edu1) ///
	  statistic(fvpercent edu1) ///
      statistic(fvfrequency rural) ///
	  statistic(fvpercent rural) ///
      statistic(fvfrequency no_marital) ///
	  statistic(fvpercent no_marital) ///
      statistic(fvfrequency noemploy) ///
	  statistic(fvpercent noemploy) ///	 
      statistic(fvfrequency nosmoke) ///
	  statistic(fvpercent nosmoke) ///
	  statistic(fvfrequency nodrink) ///	  
	  statistic(fvpercent nodrink) ///	  
      statistic(fvfrequency w_C108) ///
	  statistic(fvpercent w_C108) ///
      statistic(mean w_adl) ///
	  statistic(sd w_adl) ///
      statistic(mean w_iadl) ///
	  statistic(sd w_iadl) ///	  
      statistic(fvfrequency diabet) ///
	  statistic(fvpercent diabet) ///  
      statistic(fvfrequency hyperten) ///
	  statistic(fvpercent hyperten) ///
      statistic(fvfrequency cardio) ///
	  statistic(fvpercent cardio) ///
      statistic(fvfrequency brain) ///
	  statistic(fvpercent brain) ///	
      statistic(fvfrequency cancer) ///
	  statistic(fvpercent cancer) ///
      statistic(fvfrequency pulmonary) ///
	  statistic(fvpercent pulmonary) ///
      statistic(fvfrequency liver) ///
	  statistic(fvpercent liver)  
		  
	  
collect recode result fvfrequency = column1 fvpercent = column2 mean = column1 sd = column2

collect style cell var[w_gender1 agegrp bmi_4 w_mgrip_4 r_grip_4 edu1 rural no_marital noemploy nosmoke nodrink w_C108 diabet hyperten cardio brain cancer pulmonary liver]#result[column1], nformat(%6.0fc)
collect style cell var[w_gender1 agegrp bmi_4 w_mgrip_4 r_grip_4 edu1 rural no_marital noemploy nosmoke nodrink w_C108 diabet hyperten cardio brain cancer pulmonary liver]#result[column2], nformat(%6.1f) sformat("%s%%")

collect style cell var[w_bmi w_mgrip r_grip w_adl w_iadl]#result[column1 column2], nformat(%6.1f)
collect style cell var[w_bmi w_mgrip r_grip w_adl w_iadl]#result[column2], sformat("%s")


collect layout (var) (wave_no#result[column1 column2])
	   
**********************************************************************************************************
	   
* Table 2 (at baseline year 2006)

tabstat r_grip if wave_no==1 , stat(mean sd p25 p50 p75 max) by(w_gender1)

tabstat r_grip if wave_no==1 , stat(mean sd p25 p50 p75 max) by(agegrp)

tabstat r_grip if wave_no==1 , stat(mean sd p25 p50 p75 max) by(diabet)

tabstat r_grip if wave_no==1 , stat(mean sd p25 p50 p75 max) by(hyperten)

tabstat r_grip if wave_no==1 , stat(mean sd p25 p50 p75 max) by(cardio)

tabstat r_grip if wave_no==1 , stat(mean sd p25 p50 p75 max) by(brain)

tabstat r_grip if wave_no==1 , stat(mean sd p25 p50 p75 max) by(cancer)

tabstat r_grip if wave_no==1 , stat(mean sd p25 p50 p75 max) by(pulmonary)

tabstat r_grip if wave_no==1 , stat(mean sd p25 p50 p75 max) by(liver)


 
 
*xtset pid wave_no
******************************************************************************************************
*
 
tab diabet wave_no, missing 

* Newly diagnosed DM patients (diagnosed or taking medication) by year
tab w_C011 wave_no, missing
tab w_C014 wave_no, missing

 
* Table 4
* ssc install qic
* iis pid
* tis wave_no

xtset pid wave_no   

* Odds Ratio version
*xtgee diabet b0.r_grip_4, family(binomial) link(logit) corr(independent) eform
*xtgee diabet b0.r_grip_4, family(binomial) link(logit) corr(ar1) eform
*xtgee diabet b0.r_grip_4, family(binomial) link(logit) corr(exchangeable) eform
*xtgee diabet b0.r_grip_4, family(binomial) link(logit) corr(unstructured) eform
*xtgee diabet b0.r_grip_4, family(binomial) link(logit) corr(stationary1) eform
*xtgee diabet b0.r_grip_4, family(binomial) link(logit) corr(nonstationary1) eform


* The qic command cannot process factor variables, so dummy variables must be created. (Absolute grip strength, relative grip strength, age group, education level, income bracket, etc.)

gen w_mgrip_q2 = 0
replace w_mgrip_q2 = 1 if w_mgrip_4 == 2
gen w_mgrip_q3 = 0
replace w_mgrip_q3 = 1 if w_mgrip_4 == 3
gen w_mgrip_q4 = 0
replace w_mgrip_q4 = 1 if w_mgrip_4 == 4

* Binary
gen w_mgrip_bin=0
replace w_mgrip_bin=1 if w_mgrip_4==1 | w_mgrip_4==2

* Tertile
gen w_mgrip_t2=0
replace w_mgrip_t2=1 if w_mgrip_3==2
gen w_mgrip_t3=0
replace w_mgrip_t3=1 if w_mgrip_3==3


*relative HGS dummy
gen r_grip_q2 = 0
replace r_grip_q2 = 1 if r_grip_4 == 2
gen r_grip_q3 = 0
replace r_grip_q3 = 1 if r_grip_4 == 3
gen r_grip_q4 = 0
replace r_grip_q4 = 1 if r_grip_4 == 4

*relative HGS Binary
gen r_grip_bin=0
replace r_grip_bin=1 if r_grip_4==1 | r_grip_4==2

*relative HGS Tertile 
gen r_grip_t2=0
replace r_grip_t2=1 if r_grip_3==2
gen r_grip_t3=0
replace r_grip_t3=1 if r_grip_3==3


* age 75-84
gen agegrp_3 = 0
replace agegrp_3 = 1 if agegrp == 3
* age 85+
gen agegrp_4 = 0
replace agegrp_4 = 1 if agegrp == 4


* middle school grad
gen edu_mid = 0
replace edu_mid = 1 if edu1 ==2
* high school grad
gen edu_high = 0
replace edu_high = 1 if edu1 ==3
* college or more
gen edu_coll = 0
replace edu_coll = 1 if edu1 ==4

* annual household income 2nd (mid-low)
gen incm_q2 = 0
replace incm_q2 = 1 if hhinc_4 == 2
* annual household income 3rd (mid-high)
gen incm_q3 = 0
replace incm_q3 = 1 if hhinc_4 == 3
* annual household income 4th (high)
gen incm_q4 = 0
replace incm_q4 = 1 if hhinc_4 == 4

* regular exercise  
gen regular_ex = 0
replace regular_ex =1 if w_C108 == 1


* Total


xtgee diabet r_grip_q2 r_grip_q3 r_grip_q4 agegrp_3 agegrp_4 ///
    edu_mid edu_high edu_coll incm_q2 incm_q3 incm_q4 rural ///
	no_marital smoke drink w_adl w_iadl ///
	hyperten cardio brain cancer pulmonary liver, family(binomial) link(logit) corr(independent) eform 

qic diabet r_grip_q2 r_grip_q3 r_grip_q4 agegrp_3 agegrp_4 ///
    edu_mid edu_high edu_coll incm_q2 incm_q3 incm_q4 rural ///
	no_marital smoke drink w_adl w_iadl ///
	hyperten cardio brain cancer pulmonary liver, family(binomial) link(logit) corr(independent) eform

* Tertile
qic diabet r_grip_t2 r_grip_t3 agegrp_3 agegrp_4 ///
    edu_mid edu_high edu_coll incm_q2 incm_q3 incm_q4 rural ///
	no_marital smoke drink w_adl w_iadl ///
	hyperten cardio brain cancer pulmonary liver, family(binomial) link(logit) corr(independent) eform	

* Binary
qic diabet r_grip_bin agegrp_3 agegrp_4 ///
    edu_mid edu_high edu_coll incm_q2 incm_q3 incm_q4 rural ///
	no_marital smoke drink w_adl w_iadl ///
	hyperten cardio brain cancer pulmonary liver, family(binomial) link(logit) corr(independent) eform	
	
	
* Macro value 
global total_model "diabet r_grip_q2 r_grip_q3 r_grip_q4 agegrp_3 agegrp_4 edu_mid edu_high edu_coll incm_q2 incm_q3 incm_q4 rural no_marital smoke drink regular_ex w_adl w_iadl hyperten cardio brain cancer pulmonary liver"

* Tertile
global total_model_tri "diabet r_grip_t2 r_grip_t3 agegrp_3 agegrp_4 edu_mid edu_high edu_coll incm_q2 incm_q3 incm_q4 rural no_marital smoke drink regular_ex w_adl w_iadl hyperten cardio brain cancer pulmonary liver"

* Binary
global total_model_bin "diabet r_grip_bin agegrp_3 agegrp_4 edu_mid edu_high edu_coll incm_q2 incm_q3 incm_q4 rural no_marital smoke drink regular_ex w_adl w_iadl hyperten cardio brain cancer pulmonary liver"


*xtgee $total_model, family(binomial) link(logit) corr(independent) eform
*qic $total_model, family(binomial) link(logit) corr(independent) eform	

qic $total_model, family(binomial) link(logit) corr(independent) eform	
*qic $total_model, family(binomial) link(logit) corr(ar1) eform 
*qic $total_model, family(binomial) link(logit) corr(exchangeable) eform
*qic $total_model, family(binomial) link(logit) corr(unstructured) eform
*qic $total_model, family(binomial) link(logit) corr(stationary1) eform 
*qic $total_model, family(binomial) link(logit) corr(nonstationary1)	eform 

qic $total_model if w_gender1==1, family(binomial) link(logit) corr(independent) eform
qic $total_model if w_gender1==5, family(binomial) link(logit) corr(independent) eform


qic $total_model_tri, family(binomial) link(logit) corr(independent) eform 
*qic $total_model_tri, family(binomial) link(logit) corr(ar1) eform 
*qic $total_model_tri, family(binomial) link(logit) corr(exchangeable) eform
*qic $total_model_tri, family(binomial) link(logit) corr(unstructured) eform
*qic $total_model_tri, family(binomial) link(logit) corr(stationary1) eform 
*qic $total_model_tri, family(binomial) link(logit) corr(nonstationary1)	eform 

qic $total_model_tri if w_gender1==1, family(binomial) link(logit) corr(independent) eform
qic $total_model_tri if w_gender1==5, family(binomial) link(logit) corr(independent) eform


qic $total_model_bin, family(binomial) link(logit) corr(independent) eform 
*qic $total_model_bin, family(binomial) link(logit) corr(ar1) eform 
*qic $total_model_bin, family(binomial) link(logit) corr(exchangeable) eform
*qic $total_model_bin, family(binomial) link(logit) corr(unstructured) eform
*qic $total_model_bin, family(binomial) link(logit) corr(stationary1) eform 
*qic $total_model_bin, family(binomial) link(logit) corr(nonstationary1)	eform 

qic $total_model_bin if w_gender1==1, family(binomial) link(logit) corr(independent) eform
qic $total_model_bin if w_gender1==5, family(binomial) link(logit) corr(independent) eform
