# Supplementary material for: Association of relative handgrip strength on the development of diabetes mellitus in elderly Koreans
Source: PLoS One. 2024 Oct 31;19(10):e0309558. doi: 10.1371/journal.pone.0309558 (PMC11527183; doi:10.1371/journal.pone.0309558)
Supplement: S3 Data — Each file reflects the STATA program codes corresponding to different variations of this research design. (ZIP) [file pone.0309558.s003.zip › Supplementary Data S4.txt]

* From KloSA_setting230927_correct.do

* Panel/GEE analysis data
* save "C:\Dropbox\KloSa\KLoSA_edit\KLoSA_str_231002.dta", replace
**************************************************************************************************************
use KLoSA_str_231002.dta, clear

* Maximum output display width
set linesize 255

* Table 1

dtable i.w_gender1 i.agegrp i.bmi_4 w_mgrip i.w_mgrip_4 r_grip ///
       i.r_grip_4 i.edu1 i.hhinc_4 i.w_region3 i.rural  ///
       i.w_marital i.no_marital  i.noemploy i.nosmoke i.nodrink ///
	   i.w_C108 w_adl w_iadl ///
	   i.diabet i.hyperten i.cardio ///
	   i.brain i.cancer i.pulmonary i.liver , by(wave_no)

* Tertile absolute HGS/ relative HGS 	   
dtable i.w_mgrip_3 i.r_grip_3, by(wave_no)	   
	   
**********************************************************************************************************
table (var) (wave_no)   , ///
      statistic(fvfrequency w_gender1) ///
	  statistic(fvpercent w_gender1) ///
      statistic(fvfrequency agegrp) ///
	  statistic(fvpercent agegrp) ///
      statistic(mean w_bmi) ///
	  statistic(sd w_bmi) ///		  
      statistic(fvfrequency bmi_4 ) ///
	  statistic(fvpercent bmi_4 ) ///
      statistic(mean w_mgrip) ///
	  statistic(sd w_mgrip) ///	  
      statistic(fvfrequency w_mgrip_4) ///
	  statistic(fvpercent w_mgrip_4) ///
      statistic(mean r_grip) ///
	  statistic(sd r_grip) ///	  
      statistic(fvfrequency r_grip_4) ///
	  statistic(fvpercent r_grip_4) ///	  
      statistic(fvfrequency edu1) ///
	  statistic(fvpercent edu1) ///
      statistic(fvfrequency rural) ///
	  statistic(fvpercent rural) ///
      statistic(fvfrequency no_marital) ///
	  statistic(fvpercent no_marital) ///
      statistic(fvfrequency noemploy) ///
	  statistic(fvpercent noemploy) ///	 
      statistic(fvfrequency nosmoke) ///
	  statistic(fvpercent nosmoke) ///
	  statistic(fvfrequency nodrink) ///	  
	  statistic(fvpercent nodrink) ///	  
      statistic(fvfrequency w_C108) ///
	  statistic(fvpercent w_C108) ///
      statistic(mean w_adl) ///
	  statistic(sd w_adl) ///
      statistic(mean w_iadl) ///
	  statistic(sd w_iadl) ///	  
      statistic(fvfrequency diabet) ///
	  statistic(fvpercent diabet) ///  
      statistic(fvfrequency hyperten) ///
	  statistic(fvpercent hyperten) ///
      statistic(fvfrequency cardio) ///
	  statistic(fvpercent cardio) ///
      statistic(fvfrequency brain) ///
	  statistic(fvpercent brain) ///	
      statistic(fvfrequency cancer) ///
	  statistic(fvpercent cancer) ///
      statistic(fvfrequency pulmonary) ///
	  statistic(fvpercent pulmonary) ///
      statistic(fvfrequency liver) ///
	  statistic(fvpercent liver)  
		  
	  
collect recode result fvfrequency = column1 fvpercent = column2 mean = column1 sd = column2

collect style cell var[w_gender1 agegrp bmi_4 w_mgrip_4 r_grip_4 edu1 rural no_marital noemploy nosmoke nodrink w_C108 diabet hyperten cardio brain cancer pulmonary liver]#result[column1], nformat(%6.0fc)
collect style cell var[w_gender1 agegrp bmi_4 w_mgrip_4 r_grip_4 edu1 rural no_marital noemploy nosmoke nodrink w_C108 diabet hyperten cardio brain cancer pulmonary liver]#result[column2], nformat(%6.1f) sformat("%s%%")

collect style cell var[w_bmi w_mgrip r_grip w_adl w_iadl]#result[column1 column2], nformat(%6.1f)
collect style cell var[w_bmi w_mgrip r_grip w_adl w_iadl]#result[column2], sformat("%s")


collect layout (var) (wave_no#result[column1 column2])
	   
**********************************************************************************************************
gen female=0
replace female=1 if w_gender1==5
	   
* Table 2 (at baseline year 2006)

tabstat r_grip if wave_no==1 , stat(mean sd min max) by(w_gender1)
centile r_grip if wave_no==1 & female==0, centile(33 67 100)
centile r_grip if wave_no==1 & female==1, centile(33 67 100)

nptrend female if wave_no==1, group(r_grip_3) carmitage 


tabstat r_grip if wave_no==1 , stat(mean sd min max) by(agegrp)
centile r_grip if wave_no==1 & agegrp==2, centile(33 67 100)
centile r_grip if wave_no==1 & agegrp==3, centile(33 67 100)
centile r_grip if wave_no==1 & agegrp==4, centile(33 67 100)

* Jonckheere-Terpstra test for trend test for 3 or more groups
nptrend agegrp, group(r_grip_3) jterpstra
*nptrend agegrp if wave_no==1, group(r_grip_3) linear
*nptrend agegrp, group(r_grip_3) cuzick

tabstat r_grip if wave_no==1 , stat(mean sd min max) by(hyperten)
centile r_grip if wave_no==1 & hyperten==1, centile(33 67 100)
centile r_grip if wave_no==1 & hyperten==0, centile(33 67 100)

nptrend hyperten if wave_no==1, group(r_grip_3) carmitage 


tabstat r_grip if wave_no==1 , stat(mean sd min max) by(diabet)
centile r_grip if wave_no==1 & diabet==0, centile(33 67 100)

tabstat r_grip if wave_no==1 , stat(mean sd min max) by(cardio)
centile r_grip if wave_no==1 & cardio==1, centile(33 67 100)
centile r_grip if wave_no==1 & cardio==0, centile(33 67 100)

nptrend cardio if wave_no==1, group(r_grip_3) carmitage 


tabstat r_grip if wave_no==1 , stat(mean sd min max) by(brain)
centile r_grip if wave_no==1 & brain==1, centile(33 67 100)
centile r_grip if wave_no==1 & brain==0, centile(33 67 100)

nptrend brain if wave_no==1, group(r_grip_3) carmitage 


tabstat r_grip if wave_no==1 , stat(mean sd min max) by(cancer)
centile r_grip if wave_no==1 & cancer==1, centile(33 67 100)
centile r_grip if wave_no==1 & cancer==0, centile(33 67 100)

nptrend cancer if wave_no==1, group(r_grip_3) carmitage 


tabstat r_grip if wave_no==1 , stat(mean sd min max) by(pulmonary)
centile r_grip if wave_no==1 & pulmonary==1, centile(33 67 100)
centile r_grip if wave_no==1 & pulmonary==0, centile(33 67 100)

nptrend pulmonary if wave_no==1, group(r_grip_3) carmitage 


tabstat r_grip if wave_no==1 , stat(mean sd min max) by(liver)
centile r_grip if wave_no==1 & liver==1, centile(33 67 100)
centile r_grip if wave_no==1 & liver==0, centile(33 67 100)

nptrend liver if wave_no==1, group(r_grip_3) carmitage 


* total 
tabstat r_grip if wave_no==1 , stat(mean sd min max) by(w_gender1)
centile r_grip if wave_no==1, centile(33 67 100)


*nptrend diabet, group(r_grip_3) carmitage 
*. nptrend diabet, group(r_grip_3) carmitage exact(montecarlo, reps(100000) dots(1000) rseed(1234))

*Permutations (100,000): .........10,000.........20,000.........30,000.........40,000.........50,000.........60,000.........70,000.........80,000.........90,000.........100,000 done

*Cochran–Armitage test for trend

*   Number of observations =    22,016
*         Number of groups =         3
*Number of response levels =         2

*--------------------------------------------------------
*             |                        Mean
*             |                    response        Number
*       Group |   Group score         score        of obs
*-------------+------------------------------------------
*    r_grip_3 |
*          1  |             1      .0769755         7,340
*          2  |             2      .0557297         7,339
*          3  |             3      .0513834         7,337
*--------------------------------------------------------

*                Statistic = -.0127966
*                Std. err. =   .001981
*                        z =    -6.460
*               Prob > |z| =    0.0000
*               Exact prob =    0.0000 (100,000 Monte Carlo permutations)

*Test of departure from trend:
*                  chi2(1) =      6.06
*              Prob > chi2 =    0.0138


* nptrend diabet, group(r_grip_4) jterpstra
 
 
*xtset pid wave_no
******************************************************************************************************
*
 
tab diabet wave_no, missing 

* Newly developed DM patients (diagnosed or taking medication) by year
tab w_C011 wave_no, missing
tab w_C014 wave_no, missing

******************************************************************************************************
* 
* Table 4
* ssc install qic
*iis pid
*tis wave_no

xtset pid wave_no   

* Odds Ratio version
*xtgee diabet b0.r_grip_4, family(binomial) link(logit) corr(independent) eform
*xtgee diabet b0.r_grip_4, family(binomial) link(logit) corr(ar1) eform
*xtgee diabet b0.r_grip_4, family(binomial) link(logit) corr(exchangeable) eform
*xtgee diabet b0.r_grip_4, family(binomial) link(logit) corr(unstructured) eform
*xtgee diabet b0.r_grip_4, family(binomial) link(logit) corr(stationary1) eform
*xtgee diabet b0.r_grip_4, family(binomial) link(logit) corr(nonstationary1) eform


* The qic command cannot process factor variables, so dummy variables must be created. (Absolute grip strength, relative grip strength, age group, education level, income bracket, etc.)

gen w_mgrip_q2 = 0
replace w_mgrip_q2 = 1 if w_mgrip_4 == 2
gen w_mgrip_q3 = 0
replace w_mgrip_q3 = 1 if w_mgrip_4 == 3
gen w_mgrip_q4 = 0
replace w_mgrip_q4 = 1 if w_mgrip_4 == 4

* Binary classification 
gen w_mgrip_bin=0
replace w_mgrip_bin=1 if w_mgrip_4==1 | w_mgrip_4==2

* Tertile classification
gen w_mgrip_t2=0
replace w_mgrip_t2=1 if w_mgrip_3==2
gen w_mgrip_t3=0
replace w_mgrip_t3=1 if w_mgrip_3==3


* Relative HGS dummy
gen r_grip_q2 = 0
replace r_grip_q2 = 1 if r_grip_4 == 2
gen r_grip_q3 = 0
replace r_grip_q3 = 1 if r_grip_4 == 3
gen r_grip_q4 = 0
replace r_grip_q4 = 1 if r_grip_4 == 4

* Relative HGS Binary classification 
gen r_grip_bin=0
replace r_grip_bin=1 if r_grip_4==1 | r_grip_4==2

* Relative HGS Tertile classification
gen r_grip_t2=0
replace r_grip_t2=1 if r_grip_3==2
gen r_grip_t3=0
replace r_grip_t3=1 if r_grip_3==3


* age 75-84
gen agegrp_3 = 0
replace agegrp_3 = 1 if agegrp == 3
* age 85+
gen agegrp_4 = 0
replace agegrp_4 = 1 if agegrp == 4


* middle school grad
gen edu_mid = 0
replace edu_mid = 1 if edu1 ==2
* high school grad
gen edu_high = 0
replace edu_high = 1 if edu1 ==3
* college or more
gen edu_coll = 0
replace edu_coll = 1 if edu1 ==4

* annual household income 2nd (mid-low)
gen incm_q2 = 0
replace incm_q2 = 1 if hhinc_4 == 2
* annual household income 3rd (mid-high)
gen incm_q3 = 0
replace incm_q3 = 1 if hhinc_4 == 3
* annual household income 4th (high)
gen incm_q4 = 0
replace incm_q4 = 1 if hhinc_4 == 4

* regular exercise  
gen regular_ex = 0
replace regular_ex =1 if w_C108 == 1


* Total


xtgee diabet r_grip_q2 r_grip_q3 r_grip_q4 agegrp_3 agegrp_4 ///
    edu_mid edu_high edu_coll incm_q2 incm_q3 incm_q4 rural ///
	no_marital smoke drink regular_ex w_adl w_iadl ///
	hyperten cardio brain cancer pulmonary liver, family(binomial) link(logit) corr(independent) eform 

qic diabet r_grip_q2 r_grip_q3 r_grip_q4 agegrp_3 agegrp_4 ///
    edu_mid edu_high edu_coll incm_q2 incm_q3 incm_q4 rural ///
	no_marital smoke drink regular_ex w_adl w_iadl ///
	hyperten cardio brain cancer pulmonary liver, family(binomial) link(logit) corr(independent) eform

* Tertile 
qic diabet r_grip_t2 r_grip_t3 agegrp_3 agegrp_4 ///
    edu_mid edu_high edu_coll incm_q2 incm_q3 incm_q4 rural ///
	no_marital smoke drink regular_ex w_adl w_iadl ///
	hyperten cardio brain cancer pulmonary liver, family(binomial) link(logit) corr(independent) eform	

* Binary
qic diabet r_grip_bin agegrp_3 agegrp_4 ///
    edu_mid edu_high edu_coll incm_q2 incm_q3 incm_q4 rural ///
	no_marital smoke drink regular_ex w_adl w_iadl ///
	hyperten cardio brain cancer pulmonary liver, family(binomial) link(logit) corr(independent) eform	
	
	
* Macro value 
global total_model "diabet r_grip_q2 r_grip_q3 r_grip_q4 agegrp_3 agegrp_4 edu_mid edu_high edu_coll incm_q2 incm_q3 incm_q4 rural no_marital smoke drink regular_ex w_adl w_iadl hyperten cardio brain cancer pulmonary liver"

* Tertile
global total_model_tri "diabet r_grip_t2 r_grip_t3 agegrp_3 agegrp_4 edu_mid edu_high edu_coll incm_q2 incm_q3 incm_q4 rural no_marital smoke drink regular_ex w_adl w_iadl hyperten cardio brain cancer pulmonary liver"

* Binary
global total_model_bin "diabet r_grip_bin agegrp_3 agegrp_4 edu_mid edu_high edu_coll incm_q2 incm_q3 incm_q4 rural no_marital smoke drink regular_ex w_adl w_iadl hyperten cardio brain cancer pulmonary liver"


*xtgee $total_model, family(binomial) link(logit) corr(independent) eform
*qic $total_model, family(binomial) link(logit) corr(independent) eform	

qic $total_model, family(binomial) link(logit) corr(independent) eform	
*qic $total_model, family(binomial) link(logit) corr(ar1) eform 
*qic $total_model, family(binomial) link(logit) corr(exchangeable) eform
*qic $total_model, family(binomial) link(logit) corr(unstructured) eform
*qic $total_model, family(binomial) link(logit) corr(stationary1) eform 
*qic $total_model, family(binomial) link(logit) corr(nonstationary1)	eform 

qic $total_model if w_gender1==1, family(binomial) link(logit) corr(independent) eform
qic $total_model if w_gender1==5, family(binomial) link(logit) corr(independent) eform


xtgee $total_model_tri, family(binomial) link(logit) corr(independent) eform 

xtgee diabet r_grip_t2 r_grip_t3 agegrp_3 agegrp_4 ///
    edu_mid edu_high edu_coll incm_q2 incm_q3 incm_q4 rural ///
	no_marital smoke drink regular_ex w_adl w_iadl ///
	hyperten cardio brain cancer pulmonary liver, family(binomial) link(logit) corr(independent) eform	

qic diabet r_grip_t2 r_grip_t3 agegrp_3 agegrp_4 ///
    edu_mid edu_high edu_coll incm_q2 incm_q3 incm_q4 rural ///
	no_marital smoke drink regular_ex w_adl w_iadl ///
	hyperten cardio brain cancer pulmonary liver, family(binomial) link(logit) corr(independent) eform	

display "$total_model_tri"	

qic $total_model_tri, family(binomial) link(logit) corr(independent) eform 
qic $total_model_tri, family(binomial) link(logit) corr(ar1) eform 
qic $total_model_tri, family(binomial) link(logit) corr(exchangeable) eform
*qic $total_model_tri, family(binomial) link(logit) corr(unstructured) eform
*qic $total_model_tri, family(binomial) link(logit) corr(stationary1) eform 
*qic $total_model_tri, family(binomial) link(logit) corr(nonstationary1)	eform 

qic $total_model_tri if w_gender1==1, family(binomial) link(logit) corr(independent) eform
qic $total_model_tri if w_gender1==5, family(binomial) link(logit) corr(independent) eform


qic $total_model_bin, family(binomial) link(logit) corr(independent) eform 
*qic $total_model_bin, family(binomial) link(logit) corr(ar1) eform 
*qic $total_model_bin, family(binomial) link(logit) corr(exchangeable) eform
*qic $total_model_bin, family(binomial) link(logit) corr(unstructured) eform
*qic $total_model_bin, family(binomial) link(logit) corr(stationary1) eform 
*qic $total_model_bin, family(binomial) link(logit) corr(nonstationary1)	eform 

qic $total_model_bin if w_gender1==1, family(binomial) link(logit) corr(independent) eform
qic $total_model_bin if w_gender1==5, family(binomial) link(logit) corr(independent) eform

* Test for trends (p for trend)
* Reference: https://www.stata.com/stata-news/news37-3/nptrend/ 

tabodds diabet r_grip_3, or
tabodds diabet r_grip_3, adjust(agegrp_3 agegrp_4 edu_mid edu_high edu_coll incm_q2 incm_q3 incm_q4 rural no_marital smoke drink regular_ex w_adl w_iadl hyperten cardio brain cancer pulmonary liver)

* for male
tabodds diabet r_grip_3 if w_gender1==1, or
tabodds diabet r_grip_3 if w_gender1==1, adjust(agegrp_3 agegrp_4 edu_mid edu_high edu_coll incm_q2 incm_q3 incm_q4 rural no_marital smoke drink regular_ex w_adl w_iadl hyperten cardio brain cancer pulmonary liver)

* for female
tabodds diabet r_grip_3 if w_gender1==5, or
tabodds diabet r_grip_3 if w_gender1==5, adjust(agegrp_3 agegrp_4 edu_mid edu_high edu_coll incm_q2 incm_q3 incm_q4 rural no_marital smoke drink regular_ex w_adl w_iadl hyperten cardio brain cancer pulmonary liver)
