# Supplementary material for: Association of relative handgrip strength on the development of diabetes mellitus in elderly Koreans
Source: PLoS One. 2024 Oct 31;19(10):e0309558. doi: 10.1371/journal.pone.0309558 (PMC11527183; doi:10.1371/journal.pone.0309558)
Supplement: S3 Data — Each file reflects the STATA program codes corresponding to different variations of this research design. (ZIP) [file pone.0309558.s003.zip › Supplementary Data S6.txt]

* 2023. 11. 28.
use KLoSA_str_231002.dta, clear

* The year of participation in the first wave for each respondent (first_wave)
sort  pid  
by pid: egen first_wave = min(wave_no)  

tab first_wave wave_no, miss

* Maximum output display width
set linesize 255

* Table 1

dtable i.w_gender1 i.agegrp i.bmi_4 w_mgrip i.w_mgrip_4 r_grip ///
       i.r_grip_4 i.edu1 i.hhinc_4 i.w_region3 i.rural  ///
       i.w_marital i.no_marital  i.noemploy i.nosmoke i.nodrink ///
	   i.w_C108 w_adl w_iadl ///
	   i.diabet i.hyperten i.cardio ///
	   i.brain i.cancer i.pulmonary i.liver , by(wave_no)

	   
* * Age, absolute HGS, relative HGS - by year
dtable  w_A002_age w_bmi w_mgrip r_grip, by(wave_no)

tabstat w_A002_age w_bmi w_mgrip r_grip, stat(mean sd) by(wave_no)


centile r_grip , centile(33 67 100) 

sort w_gender1
by w_gender1: centile w_mgrip r_grip , centile(33 67 100) 


* Income
table hhinc_4 wave_no
tabstat hhinc, stat(mean sd min p25 p50 p75 max) by(wave_no)

hist hhinc 
