# Supplementary material for: Association of relative handgrip strength on the development of diabetes mellitus in elderly Koreans
Source: PLoS One. 2024 Oct 31;19(10):e0309558. doi: 10.1371/journal.pone.0309558 (PMC11527183; doi:10.1371/journal.pone.0309558)
Supplement: S3 Data — Each file reflects the STATA program codes corresponding to different variations of this research design. (ZIP) [file pone.0309558.s003.zip › Supplementary Data S7.txt]

* 2023. 12. 1.  

* The year of participation in the first wave for each respondent (first_wave)
sort  pid  
by pid: egen first_wave = min(wave_no)  

tab first_wave wave_no, miss


* Date of first DM/DL diagnosis among people with DM
sort  pid  
by pid: egen diabet_diag_dt = min( ym(floor(w_C012/100), mod(w_C012, 100)) ) 
format diabet_diag_dt %tmCYN


* Timing of first survey
gen first_date =0
replace first_date=200608 if first_wave==1
replace first_date=200808 if first_wave==2
replace first_date=201008 if first_wave==3
replace first_date=201208 if first_wave==4
replace first_date=201408 if first_wave==5
replace first_date=201608 if first_wave==6
replace first_date=201808 if first_wave==7
replace first_date=202008 if first_wave==8


gen first_date1 = ym(floor(first_date/100), mod(first_date, 100))
format first_date1 %tmCYN


duplicates drop pid, force
gen diabet_month = diabet_diag_dt - first_date1
keep if diabet_diag_dt !=.
tab w_gender1 first_wave if diabet_month>=0, miss
br if diabet_month<0
tabstat diabet_month if diabet_month>=0, stat(n mean sd min max p25 p50 p75) by(w_gender1)
tabstat diabet_month if diabet_month>=0 & first_wave==1, stat(n mean sd min max p25 p50 p75) by(w_gender1)
hist diabet_month if diabet_month>=0 & first_wave==1, by(w_gender1)
graph twoway scatter diabet_month w_A002_age if diabet_month>=0  & first_wave==1 , by(w_gender1)

graph twoway scatter diabet_month w_mgrip if diabet_month>=0 & first_wave==1 , by(w_gender1)
graph twoway scatter diabet_month r_grip if diabet_month>=0 & first_wave==1 , by(w_gender1)
graph twoway scatter diabet_month r1_grip if diabet_month>=0 & first_wave==1 , by(w_gender1)

**************************************
**************************************
**************************************
use KLoSA_str_231002.dta, clear


* first_wave
sort  pid  
by pid: egen first_wave = min(wave_no)  
label variable first_wave "First response time"

**************************************

gen r1_grip = w_mgrip / w_C105 
label variable r1_grip "Handgrip strength in proportion to body weight"

xtile r1_grip_3 = r1_grip, nq(3)
label define r1grip3 1 "Q1" 2 "Q2" 3 "Q3", modify
label values r1_grip_3 r1grip3
label variable r1_grip_3 "3rd percentile of handgrip strength relative to body weight"

xtile r1_grip_4 = r1_grip, nq(4)
label define r1grip4 1 "Q1" 2 "Q2" 3 "Q3" 4 "Q4", modify
label values r1_grip_4 r1grip4
label variable r1_grip_4 "4th percentile of handgrip strength relative to body weight"

xtile r1_grip_5 = r1_grip, nq(4)
label define r1grip5 1 "Q1" 2 "Q2" 3 "Q3" 4 "Q4" 5 "Q5", modify
label values r1_grip_5 r1grip5
label variable r1_grip_5 "5th percentile of handgrip strength relative to body weight"


gen r1_grip3_2=0
replace r1_grip3_2=1 if r1_grip_3==2

gen r1_grip3_3=0
replace r1_grip3_3=1 if r1_grip_3==3


gen r1_grip4_2=0
replace r1_grip4_2=1 if r1_grip_4==2

gen r1_grip4_3=0
replace r1_grip4_3=1 if r1_grip_4==3

gen r1_grip4_4=0
replace r1_grip4_4=1 if r1_grip_4==4


gen r1_grip5_2=0
replace r1_grip5_2=1 if r1_grip_5==2

gen r1_grip5_3=0
replace r1_grip5_3=1 if r1_grip_5==3

gen r1_grip5_4=0
replace r1_grip5_4=1 if r1_grip_5==4

gen r1_grip5_5=0
replace r1_grip5_5=1 if r1_grip_5==5

**************************************

* Maximum output display width
set linesize 255


 
* Odds Ratio version
*xtgee diabet b0.r_grip_4, family(binomial) link(logit) corr(independent) eform
*xtgee diabet b0.r_grip_4, family(binomial) link(logit) corr(ar1) eform
*xtgee diabet b0.r_grip_4, family(binomial) link(logit) corr(exchangeable) eform
*xtgee diabet b0.r_grip_4, family(binomial) link(logit) corr(unstructured) eform
*xtgee diabet b0.r_grip_4, family(binomial) link(logit) corr(stationary1) eform
*xtgee diabet b0.r_grip_4, family(binomial) link(logit) corr(nonstationary1) eform


* The qic command cannot process factor variables, so dummy variables must be created. (Absolute grip strength, relative grip strength, age group, education level, income bracket, etc.)
xtile w_mgrip_5 = w_mgrip, nq(5)
label define wmgrip5 1 "Q1" 2 "Q2" 3 "Q3" 4 "Q4" 5 "", modify
label values w_mgrip_5 wmgrip5
label variable w_mgrip_5 "Absolute HGS Quintile classification"

* Quintile classification
gen w_mgrip_5_2 = 0
replace w_mgrip_5_2 = 1 if w_mgrip_5 == 2
gen w_mgrip_5_3 = 0
replace w_mgrip_5_3 = 1 if w_mgrip_5 == 3
gen w_mgrip_5_4 = 0
replace w_mgrip_5_4 = 1 if w_mgrip_5 == 4
gen w_mgrip_5_5 = 0
replace w_mgrip_5_5 = 1 if w_mgrip_5 == 4

* Quartile classification
gen w_mgrip_q2 = 0
replace w_mgrip_q2 = 1 if w_mgrip_4 == 2
gen w_mgrip_q3 = 0
replace w_mgrip_q3 = 1 if w_mgrip_4 == 3
gen w_mgrip_q4 = 0
replace w_mgrip_q4 = 1 if w_mgrip_4 == 4

* Tertile classification
gen w_mgrip_t2=0
replace w_mgrip_t2=1 if w_mgrip_3==2
gen w_mgrip_t3=0
replace w_mgrip_t3=1 if w_mgrip_3==3

* Binary classification
gen w_mgrip_bin=0
replace w_mgrip_bin=1 if w_mgrip_4==1 | w_mgrip_4==2


xtile r_grip_5 = r_grip, nq(5)
label variable r_grip_5 "Relative HGS Quintile classification"

* Relative HGS Quintile classification
gen r_grip_5_2 = 0
replace r_grip_5_2 = 1 if r_grip_5 == 2
gen r_grip_5_3 = 0
replace r_grip_5_3 = 1 if r_grip_5 == 3
gen r_grip_5_4 = 0
replace r_grip_5_4 = 1 if r_grip_5 == 4
gen r_grip_5_5 = 0
replace r_grip_5_5 = 1 if r_grip_5 == 5

* Relative HGS Quartile classification dummy 
gen r_grip_q2 = 0
replace r_grip_q2 = 1 if r_grip_4 == 2
gen r_grip_q3 = 0
replace r_grip_q3 = 1 if r_grip_4 == 3
gen r_grip_q4 = 0
replace r_grip_q4 = 1 if r_grip_4 == 4

* Relative HGS Tertile classification
gen r_grip_t2=0
replace r_grip_t2=1 if r_grip_3==2
gen r_grip_t3=0
replace r_grip_t3=1 if r_grip_3==3

* Relative HGS Binary classification
gen r_grip_bin=0
replace r_grip_bin=1 if r_grip_4==1 | r_grip_4==2


* age 75-84
gen agegrp_3 = 0
replace agegrp_3 = 1 if agegrp == 3
* age 85+
gen agegrp_4 = 0
replace agegrp_4 = 1 if agegrp == 4


* middle school grad
gen edu_mid = 0
replace edu_mid = 1 if edu1 ==2
* high school grad
gen edu_high = 0
replace edu_high = 1 if edu1 ==3
* college or more
gen edu_coll = 0
replace edu_coll = 1 if edu1 ==4

* annual household income 2nd (mid-low)
gen incm_q2 = 0
replace incm_q2 = 1 if hhinc_4 == 2
* annual household income 3rd (mid-high)
gen incm_q3 = 0
replace incm_q3 = 1 if hhinc_4 == 3
* annual household income 4th (high)
gen incm_q4 = 0
replace incm_q4 = 1 if hhinc_4 == 4

* regular exercise 
gen regular_ex = 0
replace regular_ex =1 if w_C108 == 1


********************************************************************************

xtset pid wave_no 
 

*keep if first_wave==1


* Total

* Quintile classification

qic diabet r_grip_5_2 r_grip_5_3 r_grip_5_4 r_grip_5_5 agegrp_3 agegrp_4 ///
    edu_mid edu_high edu_coll incm_q2 incm_q3 incm_q4 rural ///
	no_marital smoke drink regular_ex w_adl w_iadl ///
	hyperten cardio brain cancer pulmonary liver, family(binomial) link(logit) corr(independent) eform

qic diabet r_grip_5_2 r_grip_5_3 r_grip_5_4 r_grip_5_5 agegrp_3 agegrp_4 ///
    edu_mid edu_high edu_coll incm_q2 incm_q3 incm_q4 rural ///
	no_marital smoke drink regular_ex w_adl w_iadl ///
	hyperten cardio brain cancer pulmonary liver if w_gender1==1 , family(binomial) link(logit) corr(independent) eform
	
qic diabet r_grip_5_2 r_grip_5_3 r_grip_5_4 r_grip_5_5 agegrp_3 agegrp_4 ///
    edu_mid edu_high edu_coll incm_q2 incm_q3 incm_q4 rural ///
	no_marital smoke drink regular_ex w_adl w_iadl ///
	hyperten cardio brain cancer pulmonary liver if w_gender1==5 , family(binomial) link(logit) corr(independent) eform


* Quartile classification

xtgee diabet r_grip_q2 r_grip_q3 r_grip_q4 agegrp_3 agegrp_4 ///
    edu_mid edu_high edu_coll incm_q2 incm_q3 incm_q4 rural ///
	no_marital smoke drink regular_ex w_adl w_iadl ///
	hyperten cardio brain cancer pulmonary liver, family(binomial) link(logit) corr(independent) eform 

qic diabet r_grip_q2 r_grip_q3 r_grip_q4 agegrp_3 agegrp_4 ///
    edu_mid edu_high edu_coll incm_q2 incm_q3 incm_q4 rural ///
	no_marital smoke drink regular_ex w_adl w_iadl ///
	hyperten cardio brain cancer pulmonary liver, family(binomial) link(logit) corr(independent) eform

qic diabet r_grip_q2 r_grip_q3 r_grip_q4 agegrp_3 agegrp_4 ///
    edu_mid edu_high edu_coll incm_q2 incm_q3 incm_q4 rural ///
	no_marital smoke drink regular_ex w_adl w_iadl ///
	hyperten cardio brain cancer pulmonary liver if w_gender1==1 , family(binomial) link(logit) corr(independent) eform
	
qic diabet r_grip_q2 r_grip_q3 r_grip_q4 agegrp_3 agegrp_4 ///
    edu_mid edu_high edu_coll incm_q2 incm_q3 incm_q4 rural ///
	no_marital smoke drink regular_ex w_adl w_iadl ///
	hyperten cardio brain cancer pulmonary liver if w_gender1==5 , family(binomial) link(logit) corr(independent) eform

	
* Tertile classification

qic diabet r_grip_t2 r_grip_t3 agegrp_3 agegrp_4 ///
    edu_mid edu_high edu_coll incm_q2 incm_q3 incm_q4 rural ///
	no_marital smoke drink regular_ex w_adl w_iadl ///
	hyperten cardio brain cancer pulmonary liver, family(binomial) link(logit) corr(independent) eform	

qic diabet r_grip_t2 r_grip_t3 agegrp_3 agegrp_4 ///
    edu_mid edu_high edu_coll incm_q2 incm_q3 incm_q4 rural ///
	no_marital smoke drink regular_ex w_adl w_iadl ///
	hyperten cardio brain cancer pulmonary liver if w_gender1==1, family(binomial) link(logit) corr(independent) eform	
	
qic diabet r_grip_t2 r_grip_t3 agegrp_3 agegrp_4 ///
    edu_mid edu_high edu_coll incm_q2 incm_q3 incm_q4 rural ///
	no_marital smoke drink regular_ex w_adl w_iadl ///
	hyperten cardio brain cancer pulmonary liver if w_gender1==5, family(binomial) link(logit) corr(independent) eform	
		
	
* Binary classification
qic diabet r_grip_bin agegrp_3 agegrp_4 ///
    edu_mid edu_high edu_coll incm_q2 incm_q3 incm_q4 rural ///
	no_marital smoke drink regular_ex w_adl w_iadl ///
	hyperten cardio brain cancer pulmonary liver , family(binomial) link(logit) corr(independent) eform	

qic diabet r_grip_bin agegrp_3 agegrp_4 ///
    edu_mid edu_high edu_coll incm_q2 incm_q3 incm_q4 rural ///
	no_marital smoke drink regular_ex w_adl w_iadl ///
	hyperten cardio brain cancer pulmonary liver if w_gender1==1, family(binomial) link(logit) corr(independent) eform	
	
qic diabet r_grip_bin agegrp_3 agegrp_4 ///
    edu_mid edu_high edu_coll incm_q2 incm_q3 incm_q4 rural ///
	no_marital smoke drink regular_ex w_adl w_iadl ///
	hyperten cardio brain cancer pulmonary liver if w_gender1==5, family(binomial) link(logit) corr(independent) eform		

	
* HGS quartile group by body weight
qic diabet r1_grip4_2 r1_grip4_3 r1_grip4_4 agegrp_3 agegrp_4 ///
    edu_mid edu_high edu_coll incm_q2 incm_q3 incm_q4 rural ///
	no_marital smoke drink regular_ex w_adl w_iadl ///
	hyperten cardio brain cancer pulmonary liver, family(binomial) link(logit) corr(independent) eform		

qic diabet r1_grip4_2 r1_grip4_3 r1_grip4_4 agegrp_3 agegrp_4 ///
    edu_mid edu_high edu_coll incm_q2 incm_q3 incm_q4 rural ///
	no_marital smoke drink regular_ex w_adl w_iadl ///
	hyperten cardio brain cancer pulmonary liver if w_gender1==1, family(binomial) link(logit) corr(independent) eform	

qic diabet r1_grip4_2 r1_grip4_3 r1_grip4_4 agegrp_3 agegrp_4 ///
    edu_mid edu_high edu_coll incm_q2 incm_q3 incm_q4 rural ///
	no_marital smoke drink regular_ex w_adl w_iadl ///
	hyperten cardio brain cancer pulmonary liver if w_gender1==5, family(binomial) link(logit) corr(independent) eform	


* HGS tertile group by body weight	
qic diabet r1_grip3_2 r1_grip3_3 agegrp_3 agegrp_4 ///
    edu_mid edu_high edu_coll incm_q2 incm_q3 incm_q4 rural ///
	no_marital smoke drink regular_ex w_adl w_iadl ///
	hyperten cardio brain cancer pulmonary liver, family(binomial) link(logit) corr(independent) eform		

qic diabet r1_grip3_2 r1_grip3_3 agegrp_3 agegrp_4 ///
    edu_mid edu_high edu_coll incm_q2 incm_q3 incm_q4 rural ///
	no_marital smoke drink regular_ex w_adl w_iadl ///
	hyperten cardio brain cancer pulmonary liver if w_gender1==1, family(binomial) link(logit) corr(independent) eform	

qic diabet r1_grip3_2 r1_grip3_3 agegrp_3 agegrp_4 ///
    edu_mid edu_high edu_coll incm_q2 incm_q3 incm_q4 rural ///
	no_marital smoke drink regular_ex w_adl w_iadl ///
	hyperten cardio brain cancer pulmonary liver if w_gender1==5, family(binomial) link(logit) corr(independent) eform	
	
	
	
